# Supplementary material for: Over 100 Years of Rift Valley Fever: A Patchwork of Data on Pathogen Spread and Spillover
Source: Pathogens. 2021 Jun 5;10(6):708. doi: 10.3390/pathogens10060708 (PMC8227530; doi:10.3390/pathogens10060708)
Supplement: Supplementary file 1 [file pathogens-10-00708-s001.zip › Supplemental Table S1.xlsx]

## Sheet: Read me
RVFV data set
Human and animal cases and serological studies
This data set is part of Bron et al. "Over 100 years of Rift Valley Fever: a patchwork of data on pathogen spread and spillover"
We welcome suggestions for additions and improvements.
For questions relating to the data set contact: Dr. Quirine ten Bosch (quirine.tenbosch@wur.nl) and/or Dr. Bieneke Bron (bieneke.bron@wur.nl)
In our publication we aggregated information based on country and year, here you find the data as we extracted it from the original sources.
The data set comprises of 5 worksheets
Sources	Including the links to the databases and publications used, as well as the basic information on each of the publications
Human cases
Animal cases
Human sero(logy)
Animal sero(logy)
You will find information repeated within the worksheets to allow for the creation of quick summaries based on, for example, continent and region.
In addition, you will find if we categorized the serology results as outbreak associated or not. Again, this was based on country and year (not ADM1 level information).
You will also see how we categorized the sampling strategies, and how we simplified this to the categories used in the publication. Note, when random sampling was used in areas where previous outbreaks had occured these were marked as random samples
In the case worksheets ProMED archive numbers are included, as well as our notes
YEAR	refers to the start year of the study or outbreak, except in the sources sheet where it refers to the publication year
ADM_0	Three-letter code for the country per GADM convention, full country names available in SOURCES worksheet

## Sheet: SOURCES
Continent	Region	ADM0_name	ADM0_code	SOURCE	YEAR	TITLE	URL	YEAR_START	YEAR_END	SERO_HUMAN	SERO_ANIMAL	HUMAN_OUTBREAK	ANIMAL_RIFT
Africa	Central Africa	Chad	TCD	Abakar 2014	2014	Seroprevalence of Rift Valley Fever, Q Fever, and Brucellosis in Ruminants on the Southeastern Shore of Lake Chad	DOI: 10.1089/vbz.2014.1585	2010	2011	0	1	0	0
Africa	Northern Africa	Sudan	SDN	Abdallah 2016	2016	A survey of rift valley fever and associated risk factors among the one-humped camel (Camelus dromedaries) in Sudan	https://www.ncbi.nlm.nih.gov/pmc/articles/PMC4901444/	2014	2015	0	1	0	0
Africa	Northern Africa	Egypt	EGY	Abdel-Aziz 1980	1980	Rift Valley fever as a possible cause of human abortions	https://doi.org/10.1016/0035-9203(80)90167-4	1978	1978	1	0	0	0
Africa	Northern Africa	Egypt	EGY	Abu-Elyazeed 1996	1996	Prevalence of anti-Rift-Valley-fever IgM antibody in abattoir workers in the Nile delta during the 1993 outbreak in Egypt	https://www.ncbi.nlm.nih.gov/pubmed/8706230	1993	1993	1	0	0	0
Africa	Western Africa	Nigeria	NGA	Adamu 2020	2020	Serosurvey on Sheep Unravel Circulation of Rift Valley Fever Virus in Nigeria	10.1007/s10393-020-01490-z	2016	2016	0	1	0	0
Africa	Southern Africa	South Africa	ZAF	Adesiyun 2020	2020	Sero-Epidemiological Study of Selected Zoonotic and Abortifacient Pathogens in Cattle at a Wildlife-Livestock Interface in South Africa	10.1089/vbz.2019.2519	2013	2013	0	1	0	0
Africa	Eastern Africa	Tanzania	TZA	Ahmed 2018	2018	Sero-prevalence and spatial distribution of Rift Valley fever infection among agro-pastoral and pastoral communities during Interepidemic period in the Serengeti ecosystem, northern Tanzania	10.1186/s12879-018-3183-9	2014	2014	1	0	0	0
Asia	Western Asia	Saudi Arabia	SAU	Al-Afaleq 2007	2007	Serosurveillance of camels (Camelus dromedarius) to detect antibodies against viral diseases in Saudi Arabia.	https://www.researchgate.net/publication/287451221_Serosurveillance_of_camels_Camelus_Dromedarius_to_detect_antibodies_against_viral_diseases_in_Saudi_Arabia	2007	2007	0	1	0	0
Asia	Western Asia	Saudi Arabia	SAU	Al-Afaleq 2012	2012	Seroepidemiological study of Rift Valley fever (RVF) in animals in Saudi Arabia	10.1007/s11250-012-0100-x	NA	NA	0	1	0	0
Asia	Western Asia	Saudi Arabia	SAU	Al-Azraqi 2012	2012	Rift Valley Fever in Southwestern Saudi Arabia: A sero-epidemiological study seven years after the outbreak of 2000–2001	https://doi.org/10.1016/j.actatropica.2012.04.007	2008	2008	1	0	0	0
Asia	Western Asia	Saudi Arabia	SAU	Al-Azraqi 2013	2013	Rift Valley fever among children and adolescents in southwestern Saudi Arabia	https://doi.org/10.1016/j.jiph.2012.11.011	2008	2008	1	0	0	0
Asia	Western Asia	Kuwait	KWT	Al-Nakib 1984	1984	Preliminary report on arbovirus-antibody prevalence among patients in Kuwait: evidence of Congo/Crimean virus infection	https://doi.org/10.1016/0035-9203(84)90065-8	1979	1982	1	0	0	0
Asia	Western Asia	Saudi Arabia	SAU	Al-Qabati 2010	2010	Cross-Sectional, Longitudinal and Prospective Epidemiological Studies of Rift Valley Fever in Al-Hasa Oasis, Saudi Arabia	10.3923/javaa.2010.258.265	2007	2007	0	1	0	0
Asia	Western Asia	Turkey	TUR	Albayrak 2013	2013	Seroepidemiological study of West Nile virus and Rift Valley fever virus in some of mammalian species (herbivores) in Northern Turkey	https://www.ncbi.nlm.nih.gov/pmc/articles/PMC3684502/pdf/jad-7-90.pdf	2010	2010	0	1	0	0
Africa	Western Africa	Nigeria	NGA	Alhaji 2020	2020	Seropositivity and associated intrinsic and extrinsic factors for Rift Valley fever virus occurrence in pastoral herds of Nigeria: a cross sectional survey	https://link.springer.com/article/10.1186/s12917-020-02455-8	2017	2018	0	1	0	0
Africa	Northern Africa	Egypt	EGY	Allam 1986	1986	Rift Valley Fever Surveillance in Mobile Sheep Flocks in the Nile Delta	http://www.ajtmh.org/content/journals/10.4269/ajtmh.1986.35.1055	1984	1984	0	1	0	0
Africa	Eastern Africa	Djibouti	DJI	Andayi 2014	2014	A Sero-epidemiological Study of Arboviral Fevers in Djibouti, Horn of Africa	https://www.ncbi.nlm.nih.gov/pmc/articles/PMC4263616/	2010	2011	1	0	0	0
Africa	Eastern Africa	Zimbabwe	ZWE	Anderson 1998	1998	The prevalence of antibody to the viruses of bovine virus diarrhoea, bovine herpes virus 1, rift valley fever, ephemeral fever and bluetongue and to Leptospira sp in free-ranging wildlife in Zimbabwe.	https://pubmed.ncbi.nlm.nih.gov/9825798/	1989	1995	0	1	0	0
Africa	Eastern Africa	Kenya	KEN	Anyangu 2010	2010	Risk Factors for Severe Rift Valley Fever Infection in Kenya, 2007	https://www.ncbi.nlm.nih.gov/pmc/articles/PMC2913492/	2007	2007	1	0	0	0
Africa	Southern Africa	South Africa	ZAF	Archer 2011	2011	Outbreak of Rift Valley fever affecting veterinarians and farmers in South Africa, 2008	http://www.samj.org.za/index.php/samj/article/view/4544	2008	2008	1	0	0	0
Africa	Southern Africa	South Africa	ZAF	Archer 2013	2013	Epidemiologic Investigations into Outbreaks of Rift Valley Fever in Humans, South Africa, 2008–2011	https://www.ncbi.nlm.nih.gov/pmc/articles/PMC3840856/pdf/12-1527.pdf	2008	2011	0	0	1	0
Africa	Northern Africa	Egypt	EGY	Arthur 1993	1993	Recurrence of Rift Valley fever in Egypt	10.1016/0140-6736(93)92128-g	1993	1993	0	1	1	1
Africa	Eastern Africa	Ethiopia	ETH	Asebe 2020	2020	Seroprevalence of Rift Valley Fever and West Nile Fever in Cattle in Gambella Region, South West Ethiopia	10.2147/VMRR.S278867	2018	2019	0	1	0	0
Africa	Northern Africa	Tunesia	TUN	Ayari-Fakhfakh 2011	2011	First serological investigation of peste-des-petitis ruminants and Rift Valley fever in Tunesia	https://doi.org/10.1016/j.tvjl.2010.01.007	2006	2007	0	1	0	0
Africa	Southern Africa	South Africa	ZAF	Barnard 1997	1997	Antibodies against some viruses of domestic animals in sourther African wild animals	https://repository.up.ac.za/bitstream/handle/2263/20730/15barnard1997.pdf?sequence=1	1993	1995	0	1	0	0
NA	NA	Poland	POL	Bazanow 2018	2018	Preliminary serological investigation of Rift Valley fever in Poland	10.4103/0972-9062.256570	2013	2018	0	1	0	0
Africa	Eastern Africa	Kenya	KEN	Bett 2017	2017	Effects of flood irrigation on the risk of selected zoonotic pathogens in an arid and semi-arid area in the eastern Kenya	10.1371/journal.pone.0172626	2013	2014	1	0	0	0
Africa	Eastern Africa	Kenya	KEN	Bett 2019	2019	Association between Rift Valley fever virus seroprevalences in livestock and humans and their respective intra-cluster correlation coefficients, Tana River County, Kenya	10.1017/S0950268818003242	2013	2014	1	1	0	0
Africa	Eastern Africa	Kenya	KEN	Bird 2008	2008	Multiple Virus Lineages Sharing Recent Common Ancestry Were Associated with a Large Rift Valley Fever Outbreak among Livestock in Kenya during 2006-2007	doi:10.1128/JVI.01519-08	2006	2007	0	1	0	0
Africa	Eastern Africa	Mozambique	MOZ	Blomström 2016	2016	Seroprevalence of Rift Valley fever virus in sheep and goats in Zambézia, Mozambique	https://www.ncbi.nlm.nih.gov/pmc/articles/PMC4933789/	2013	2013	0	1	0	0
Africa	Western Africa	Mauritania	MRT	Bob 2017	2017	Detection of the Northeastern African Rift Valley Fever Virus Lineage During the 2015 Outbreak in Mauritania	10.1093/ofid/ofx087	2015	2015	0	0	1	0
Asia	Western Asia	Saudi Arabia	SAU	Boshra 2015	2015	Seroprevalence of Sheep and Goat Pox, Peste Des Petits Ruminants and Rift Valley Fever in Saudi Arabia	https://doi.org/10.1371/journal.pone.0140328	2007	2014	0	1	0	0
Africa	Northern Africa	Tunisia	TUN	Bosworth 2016	2016	Serologic evidence of exposure to Rift Valley fever virus detected in Tunisia	https://www.ncbi.nlm.nih.gov/pmc/articles/PMC4678919/	2014	2014	1	0	0	0
Africa	Northern Africa	Egypt	EGY	Botros 1988	1988	Rift Valley fever in Egypt 1986. Surveillance of sheep flocks grazing in the northeast Nile Delta	https://www.ncbi.nlm.nih.gov/pubmed/3404565	1985	1986	0	1	0	0
Africa	Western Africa	Mauritania	MRT	Boushab 2016	2016	Severe Human Illness Caused by Rift Valley Fever Virus in Mauritania, 2015	https://www.ncbi.nlm.nih.gov/pmc/articles/PMC5106018/	2015	2015	0	0	1	0
Africa	Western Africa	Burkina Faso	BFA	Boussini 2014	2014	Prevalence of Rift Valley fever in domestic ruminants in the central and northern regions of Burkina Faso	https://doc.oie.int/seam/resource/directMedia/_RPGdNxusxUcMMwEpB49vBaXjgWxL7W3;jsessionid=24e4e5194f74b54c0c6865866b22?binaryFileId=12119&cid=17	2005	2007	0	1	0	0
Africa	Eastern Africa	Kenya	KEN	Britch 2013	2013	Rift Valley Fever Risk Map Model and Seroprevalence in Selected Wild Ungulates and Camels from Kenya	https://www.ncbi.nlm.nih.gov/pmc/articles/PMC3695998/	2000	2009	0	1	0	0
Africa	Eastern Africa	Uganda	UGA	Budasha 2018	2018	Rift Valley fever seroprevalence and abortion frequency among livestock of Kisoro district, South Western Uganda (2016): a prerequisite for zoonotic infection	https://www.ncbi.nlm.nih.gov/pmc/articles/PMC6122569/	2016	2016	0	1	0	0
Africa	Eastern Africa	Tanzania	TZA	Budodo 2020	2020	Serological evidence of exposure to Rift Valley, Dengue and Chikungunya Viruses among agropastoral communities in Manyara and Morogoro regions in Tanzania: A community survey	https://pubmed.ncbi.nlm.nih.gov/32687540/	2019	2019	1	0	0	0
Africa	Western Africa	Nigeria	NGA	Bukbuk 2014	2014	Development and validation of serological assays for viral hemorrhagic fevers and determination of the prevalence of Rift Valley fever in Borno State, Nigeria	https://www.ncbi.nlm.nih.gov/pmc/articles/PMC7107251/	2010	2011	1	0	0	0
Africa	Eastern Africa	Zimbabwe	ZWE	Caron 2013	2013	Relationship between burden of infection in ungulate populations and wildlife/livestock interfaces	https://www.cambridge.org/core/services/aop-cambridge-core/content/view/D03D862CEF6D6C8BE9E42E876863DB4B/S0950268813000204a.pdf/relationship_between_burden_of_infection_in_ungulate_populations_and_wildlifelivestock_interfaces.pdf	2008	2008	0	1	0	0
Africa	Eastern Africa	Madagascar	MDG	Carroll 2011	2011	Genetic Evidence for Rift Valley Fever Outbreaks in Madagascar Resulting from Virus Introductions from the East African Mainland rather than Enzootic Maintenance	https://jvi.asm.org/content/85/13/6162	2008	2009	0	0	1	0
Africa	Northern Africa	Egypt	EGY	CDC Egypt 1993	1993	International Notes Rift Valley Fever -- Egypt, 1993	https://www.cdc.gov/mmwr/preview/mmwrhtml/00032619.htm	1993	1993	1	0	0	0
Africa	Eastern Africa	Kenya	KEN	CDC Kenya 2007	2007	Rift Valley Fever Outbreak --- Kenya, November 2006--January 2007	https://www.cdc.gov/mmwr/preview/mmwrhtml/mm5604a3.htm	2006	2007	0	0	1	0
Asia	Western Asia	Saudia Arabia	SAU	CDC Saudi Arabia 2000	2000	Update: Outbreak of Rift Valley Fever --- Saudi Arabia, August--November 2000	https://www.cdc.gov/mmwr/preview/mmwrhtml/mm4943a3.htm	2000	2000	0	0	1	0
Asia	Western Asia	Yemen	YEM	CDC Yemen 2000	2000	Outbreak of Rift Valley Fever --- Yemen, August--October 2000	https://www.cdc.gov/mmwr/preview/mmwrhtml/mm4947a3.htm	2000	2000	0	0	1	1
Africa	Eastern Africa	Mayotte	MYT	Cêtre-Sossah 2012	2012	Prevalence of Rift Valley Fever among Ruminants, Mayotte	https://www.ncbi.nlm.nih.gov/pmc/articles/PMC3358149/	2007	2008	0	1	0	0
Africa	Eastern Africa	Zimbabwe	ZWE	Chambers 1980	1980	Rift Valley fever in abattoir workers	https://journals.co.za/content/CAJM/26/6/AJA00089176_1142	1978	1978	1	0	0	0
Africa	Western Africa	Senegal	SEN	Chevalier 2005	2005	Rift Valley Fever in Small Ruminants, Senegal, 2003	https://wwwnc.cdc.gov/eid/article/11/11/05-0193_article	2003	2003	0	1	0	0
Africa	Western Africa	Senegal	SEN	Chevalier 2009	2009	Endemic Transmission of Rift Valley Fever in Senegal	https://www.semanticscholar.org/paper/Endemic-transmission-of-Rift-Valley-Fever-in-Chevalier-Thiongane/1280aa4e00fac3cfbad624e15c1fa4a5b7f2caa9#paper-header	2004	2004	0	1	0	0
Africa	Eastern Africa	Madagascar	MDG	Chevalier 2011	2011	An Unexpected Recurrent Transmission of Rift Valley Fever Virus in Cattle in a Temperate and Mountainous Area of Madagascar	https://www.ncbi.nlm.nih.gov/pmc/articles/PMC3243698/	2009	2009	0	1	0	0
Asia	Southern Asia	Iran	IRN	Chinikar 2005	2005	A serological survey in suspected human patients of Crimean-Congo hemorrhagic fever in Iran by detemrination of IgM-specifi ELISA method during 2000-2004	https://www.sid.ir/en/Journal/ViewPaper.aspx?ID=29612	2005	2005	1	0	0	0
Africa	Eastern Africa	Kenya	KEN	Cook 2017	2017	The sero-epidemiology of Rift Valley fever in people in the Lake Victoria Basin of western Kenya	https://www.ncbi.nlm.nih.gov/pmc/articles/PMC5517073/	2010	2012	1	0	0	0
Africa	Northern Africa	Egypt	EGY	Corwin 1992	1992	The prevalence of arboviral, rickettsial, and Hantaan-like viral antibody among schoolchildren in the Nile river delta of Egypt	https://www.ncbi.nlm.nih.gov/pubmed/1363163	1989	1989	1	0	0	0
Africa	Northern Africa	Egypt	EGY	Corwin 1993	1993	Community-based prevalence profile of arboviral, rickettsial, and hantaan-liek viral antibody in the Nile River delta of Egypt	http://www.ajtmh.org/content/journals/10.4269/ajtmh.1993.48.776	1990	1990	1	0	0	0
Africa	Eastern Africa	Kenya	KEN	Daubney 1931	1931	Enzootic hepatitis or rift valley fever. An undescribed virus disease of sheep cattle and man from east africa	https://onlinelibrary.wiley.com/doi/abs/10.1002/path.1700340418	1930	1930	0	0	1	0
Africa	Southern Africa	Kenya	ZAF	Davies 1975	1975	Observations on the epidemiology of Rift Valley fever in Kenya	https://www.ncbi.nlm.nih.gov/pmc/articles/PMC2130298/	1968	1974	0	1	1	1
Africa	Eastern Africa	Kenya	KEN	Davies 1985	1985	Rift Valley fever in Kenya: the presence of antibody to the virus in camels (Camelus dromedarius).	https://www.ncbi.nlm.nih.gov/pmc/articles/PMC2129413/pdf/jhyg00011-0103.pdf	1978	1979	0	1	0	1
Africa	Eastern Africa	Kenya	KEN	Davies 1985 (2)	1985	Rainfall and epizootic Rift Valley fever	https://www.ncbi.nlm.nih.gov/pmc/articles/PMC2536443/pdf/bullwho00088-0122.pdf	NA	NA	0	0	1	1
Africa	Eastern Africa	Zambia	ZMB	Davies 1992	1992	Patterns of Rift Valley fever activity in Zambia	https://www.ncbi.nlm.nih.gov/pmc/articles/PMC2272193/	1982	1986	0	1	0	1
Africa	Central Africa	Cameroon	CMR	de Bronsvoort 2019	2019	Comparison of Two Rift Valley Fever Serological Tests in Cameroonian Cattle Populations Using a Bayesian Latent Class Approach	10.3389/fvets.2019.00258	2013	2013	0	1	0	0
Africa	Eastern Africa	Comoros	COM	Dellagi 2016	2016	Serological Evidence of Contrasted Exposure to Arboviral Infections between Islands of the Union of Comoros (Indian Ocean)	https://www.ncbi.nlm.nih.gov/pmc/articles/PMC5157944/	2011	2011	1	0	0	0
Africa	Northern Africa	Western Sahara	ESH	Di Nardo 2014	2014	Evidence of rift valley fever seroprevalence in the Sahrawi semi-nomadic pastoralist system, Western Sahara	https://www.ncbi.nlm.nih.gov/pmc/articles/PMC4003290/	2008	2008	0	1	0	0
Africa	Southern Africa	South Africa	ZAF	Dickinson 1965	1965	Antibodies against Certain Arboviruses in Sera from Human Beings and Domestic Animals from the South-Western and North-Western Regions of the Cape Province of South Africa.	https://www.cabdirect.org/cabdirect/abstract/19662702563	1962	1964	1	0	0	0
NA	Multiple	Mauritania, South Africa, Egypt	EGY, MRT, ZAF	Digoutte 1989	1989	General Aspects of the 1987 Rift Valley Fever Epidemic in Mauritania	https://www.sciencedirect.com/science/article/pii/S0923251689800810	NA	NA	0	0	1	1
Africa	Western Africa	Senegal	SEN	Durand 2020	2020	Rift Valley fever in northern Senegal: A modelling approach to analyse the processes underlying virus circulation recurrence	10.1371/journal.pntd.0008009	2015	2016	0	1	0	0
Africa	Northern Africa	Sudan	SDN	Eisa 1984	1984	Preliminary survey of domestic animals of the Sudan for precipitating antibodies to Rift Valley fever virus	https://www.ncbi.nlm.nih.gov/pmc/articles/PMC2129467/	1979	1983	1	1	1	1
Africa	Northern Africa	Sudan, Egypt	SDN, EGY	El Bahgy 2018	2018	Epidemiological surveillance of bovine viral diarrhea and rift valley fever infections in camel	10.14202/vetworld.2018.1331-1337	2017	2017	0	1	0	0
Africa	Northern Africa	Egypt	EGY	El-Esnawy 2001	2001	Infection by certain arboviruses among workers potentially at risk of infection	https://www.ncbi.nlm.nih.gov/pubmed/17216941	1999	1999	1	0	0	0
Africa	Northern Africa	Morocco, Western Sahara	MOR, ESH	El-Harrak 2011	2011	Rift Valley and West Nile Virus Antibodies in Camels, North Africa	https://www.ncbi.nlm.nih.gov/pmc/articles/PMC3311197/	2009	2009	0	1	0	0
Africa	Northern Africa	Egypt	EGY	El-Rahim 1999	1999	An epizootic of Rift Valley fever in Egypt in 1997	https://www.cabdirect.org/cabdirect/abstract/20002206263	1997	1997	0	1	0	1
Africa	Eastern Africa	Kenya	KEN	Evans 2008	2008	Prevalence of antibodies against Rift Valley fever virus in Kenyan wildlife	https://doi.org/10.1017/S0950268807009806	1999	2007	0	1	1	1
Africa	Eastern Africa	Mozambique	MOZ	Fafetine 2013	2013	Serological Evidence of Rift Valley Fever Virus Circulation in Sheep and Goats in Zambézia Province, Mozambique	https://www.ncbi.nlm.nih.gov/pmc/articles/PMC3585041/	2007	2010	0	1	0	0
Africa	Eastern Africa	Mozambique	MOZ	Fafetine 2016	2016	Rift Valley Fever Outbreak in Livestock, Mozambique, 2014	https://wwwnc.cdc.gov/eid/article/22/12/16-0310_article	2014	2014	0	1	0	0
Africa	Southern Africa	South Africa	ZAF	Fagbo 2014	2014	Seroprevalence of Rift Valley fever and lumpy skin disease in African buffalo (Syncerus caffer) in the Kruger National Park and Hluhluwe-iMfolozi Park, South Africa	https://www.ncbi.nlm.nih.gov/pubmed/25686252	2013	2013	0	1	0	0
Asia	Western Asia	Iran	IRN	Fakour 2017	2017	The first positive serological study on Rift VAlley fever in ruminatns of Iran	https://www.researchgate.net/profile/Elham_Ahmadi22/publication/323268865_The_first_positive_serological_study_on_rift_valley_fever_in_ruminants_of_Iran/links/5a97e5160f7e9ba42975697d/The-first-positive-serological-study-on-rift-valley-fever-in-ruminants-of-Iran.pdf	2016	2016	0	1	0	0
Africa	Western Africa	Mauritania	MRT	Faye 2007	2007	Rift Valley Fever Outbreak with East-Central African Virus Lineage in Mauritania, 2003	https://www.ncbi.nlm.nih.gov/pmc/articles/PMC2878230/	2003	2003	1	1	1	0
Africa	Western Africa	Mauritania	MRT	Faye 2014	2014	Reemergence of Rift Valley Fever, Mauritainia, 2010	https://www.ncbi.nlm.nih.gov/pmc/articles/PMC3901463/pdf/13-0996.pdf	2010	2010	0	0	1	1
Africa	Eastern Africa	Kenya	KEN	Fèvre 2017	2017	An integrated study of human and animal infectious disease in the Lake Victoria crescent small-holder crop-livestock production system, Kenya	https://bmcinfectdis.biomedcentral.com/articles/10.1186/s12879-017-2559-6	2017	2017	1	1	0	0
Africa	Central Africa	Angola	AGO	Filipe 1975	1975	Arbovirus studies in Angola: Serological survey for antibodies to arboviruses	https://doi-org.ezproxy.library.wisc.edu/10.4269/ajtmh.1975.24.516	1971	1972	1	0	0	0
NA	Multiple	South Africa, Kenya, Namibia	ZAF, KEN, NAM	Fisher 2000	2000	SEROSURVEY FOR SELECTED INFECTIOUS DISEASE AGENTS IN FREE-RANGING BLACK AND WHITE RHINOCEROS IN AFRICA	https://doi.org/10.7589/0090-3558-36.2.316	1987	1997	0	1	0	0
Africa	Eastern Africa	Madagascar	MDG	Fontenille 1988	1988	Arbovirus infections on the island of Nosy-Be; serologic and entomologic findings	https://europepmc.org/article/med/3242421	1977	1987	1	1	0	0
Africa	Southern Africa	Namibia	NAM	Gadha 2015	2015	A RETROSPECTIVE ANALYSIS OF THE EPIDEMIOLOGY OF RIFT VALLEY FEVER IN NAMIBIA	https://repository.up.ac.za/bitstream/handle/2263/52387/Gadha_Retrospective_2015.pdf?sequence=1&isAllowed=y	1957	2011	0	0	1	0
Africa	Southern Africa	South Africa	ZAF	Gear 1951	1951	Rift Valley fever in South Africa : 2 : the occurrence of human cases in the Orange Free State, the North-Western Cape Province, the Western And Southern Transvaal : B : field and laboratory investigations	https://www.ingentaconnect.com/content/sabinet/majhpe/1951/00000025/00000049/art00007	1951	1951	0	0	0	1
Africa	Eastern Africa	Kenya	KEN	Gear 1955	1955	Rift valley fever in South Africa: A study of the 1953 outbreak in the Orange Free State, with special reference: To the vectors and possible reservoir hosts	https://www.ajol.info/index.php/samj/article/download/173340/162744	1953	1953	0	0	1	1
Africa	Eastern Africa	Zambia	ZMB	Ghirotti 1991	1991	Sero-prevalences of selected cattle diseases in the Kafue flats of Zambia	https://www.ncbi.nlm.nih.gov/pmc/articles/PMC7088599/	1991	1991	0	1	0	0
Africa	Central Africa	Central African Republic	CAF	Gonzalez 1987	1987	Rift Valley fever virus and heamorrhagic fever in the Central African Republic	https://doi.org/10.1016/S0769-2617(87)80025-4	1978	1986	1	1	0	0
Africa	Central Africa	Cameroon, Gabon, Equitorial Guinea, Chad, Republic of Congo, Central African Republic	CAF,CMR,COG,GAB,GNQ,TCD	Gonzalez 1989	1989	Antibody prevalence against haemorrhagic fever viruses in randomized representative central African populations	https://www.sciencedirect.com/science/article/pii/S0923251689801128	1985	1987	1	0	0	0
Africa	Western Africa	Burkina Faso	BFA	Gonzalez 1992	1992	Serological evidence in sheep suggesting phlebovirus circulation in a Rift Valley fever enzootic area in Burkina Faso	https://academic.oup.com/trstmh/article-abstract/86/6/680/1910381?redirectedFrom=fulltext	1987	1987	0	1	0	0
Africa	Western Africa	Senegal	SEN	Gora 2000	2000	The potential role of rodents in the enzootic cycle of Rift Valley fever virus in Senegal	https://doi.org/10.1016/S1286-4579(00)00334-8	1996	1998	0	1	0	0
Africa	Eastern Africa	Madagascar, Kenya	MDG, KEN	Gray 2015	2015	Seroepidemiological Study of Interepidemic Rift Valley Fever Virus Infection among Persons with Intense Ruminant Exposure in Madagascar and Kenya	doi:10.4269/ajtmh.15-0383	2010	2012	1	0	0	0
Africa	Eastern Africa	Kenya	KEN	Grossi-Soyster 2017	2017	Rift Valley Fever Seroprevalence in Coastal Kenya	https://www.ncbi.nlm.nih.gov/pmc/articles/PMC5508922/	2009	2011	1	0	0	0
Africa	Eastern Africa	Mozambique	MOZ	Gudo 2016	2016	Seroepidemiologic Screening for Zoonotic Viral Infections, Maputo, Mozambique	https://www.ncbi.nlm.nih.gov/pmc/articles/PMC4861509/	2012	2013	1	0	0	0
Africa	Eastern Africa	Mozambique	MOZ	Gudo 2016 (2)	2016	Serological evidence of rift valley fever virus among acute febrile patients in Southern Mozambique during and after the 2013 heavy rainfall and flooding: implication for the management of febrile illness	https://www.ncbi.nlm.nih.gov/pmc/articles/PMC4898305/	2013	2013	1	0	0	0
Africa	Central Africa	Central African Republic	CAF	Guilherme 1996	1996	Seroprevalence of five arboviruses in Zebu cattle in the Central African Republic	https://academic.oup.com/trstmh/article-abstract/90/1/31/1866144?redirectedFrom=fulltext	1992	1993	0	1	0	0
Asia	Western Asia	Turkey	TUR	Gür 2017	2017	The first serological evidence for Rift Valley fever infection in the camel, goitered gazelle and Anatolian water buffaloes in Turkey	https://link.springer.com/article/10.1007/s11250-017-1359-8	2005	2005	0	1	0	0
Africa	Central Africa	Democratic Republic of the Congo	COD	Halawi 2019	2019	Seroprevalence of Rift Valley fever in cattle of smallholder farmers in Kwilu Province in the Democratic Republic of Congo	https://doi.org/10.1007/s11250-019-01978-z	2017	2017	0	1	0	0
Africa	Northern Africa	Tunisia	TUN	Hassine 2017	2017	Emerging vector-borne diseases in dromedaries in Tunisia: West Nile, bluetongue, epizootic haemorrhagic disease and Rift Valley fever	https://www.ncbi.nlm.nih.gov/pmc/articles/PMC6238681/	2016	2016	0	1	0	0
Africa	Eastern Africa	Tanzania	TZA	Heinrich 2012	2012	High Seroprevalence of Rift Valley Fever and Evidence for Endemic Circulation in Mbeya Region, Tanzania, in a Cross-Sectional Study	https://www.ncbi.nlm.nih.gov/pmc/articles/PMC3313937/	2007	2008	1	0	0	0
NA	Multiple	NA	NA	Himeidan 2014	2014	Recent outbreaks of Rift Valley fever in East Africa and the Middle East	https://www.ncbi.nlm.nih.gov/pmc/articles/PMC4186272/	NA	NA	0	0	1	0
Africa	Northern Africa	Egypt	EGY	Hoogstraal 1979	1979	The Rift Valley fever epizootic in Egypt 1977-78 2. Ecological and entomological studies	https://pubmed.ncbi.nlm.nih.gov/44038/	1977	1978	0	1	0	0
Africa	Northern Africa	Egypt	EGY	Horton 2014	2014	Serosurvey for Zoonotic Viral and Bacterial Pathogens Among Slaughtered Livestock in Egypt	https://www.ncbi.nlm.nih.gov/pmc/articles/PMC4676263/	2009	2009	0	1	0	0
Africa	Eastern Africa	Ethiopia	ETH	Ibrahim 2020	2020	Seroprevalence of brucellosis, Q-fever and Rift Valley fever in humans and livestock in Somali region, Ethiopia	https://doi.org/10.1101/2020.01.31.928374	2016	2016	1	1	0	0
NA	Multiple	South Sudan, Uganda, Gambia	SSD,UGA, GMB	IZSAM 2018	2018	Rift Valley Fever in South Sudan, Uganda and Gambia	http://www.izs.it/IZS/Rift_Valley_Fever_in_South_Sudan_Uganda_and_Gambia	2017	2018	0	0	1	0
Africa	Western Africa	Mauritania	MRT	Jäckel 2013	2013	Molecular and Serological Studies on the Rift Valley Fever Outbreak in Mauritania in 2010	https://onlinelibrary.wiley.com/doi/full/10.1111/tbed.12142	2010	2010	0	1	0	0
Africa	Eastern Africa	Madagascar	MDG	Jeanmaire 2011	2011	Prevalence of Rift Valley fever infection in ruminants in Madagascar after the 2008 outbreak	https://www.liebertpub.com/doi/abs/10.1089/vbz.2009.0249?journalCode=vbz	2008	2008	0	1	1	1
Africa	Northern Africa	Egypt	EGY	Johnson 1978	1978	RIFT VALLEY FEVER IN EGYPT, 1978	https://doi.org/10.1016/S0140-6736(78)92753-8	1977	1977	0	0	1	0
Africa	Eastern Africa	Kenya	KEN	Johnson 1983	1983	Antibodies against haemorrhagic fever viruses in Kenya populations	https://doi.org/10.1016/0035-9203(83)90216-X	NA	NA	1	0	0	0
Africa	Central Africa	Central African Republic	CAF	Johnson 1993	1993	Haemorrhagic fever virus activity in equatorial Africa: distribution and prevalence of filovirus reactive antibody in the Central African Republic	https://www.sciencedirect.com/science/article/abs/pii/0035920393900752	1980	1990	1	0	0	0
Africa	Southern Africa	Botswana	BWA	Jori 2014	2014	Serological Evidence of Rift Valley Fever Virus Circulation in Domestic Cattle and African Buffalo in Northern Botswana (2010–2011)	https://www.ncbi.nlm.nih.gov/pubmed/26664990	2010	2011	0	1	0	0
Africa	Southern Africa	Botswana	BWA	Jori 2015	2015	Serological Evidence of Rift Valley Fever Virus Circulation in Domestic Cattle and African Buffalo in Northern Botswana (2010–2011)	https://www.frontiersin.org/articles/10.3389/fvets.2015.00063/full	2010	2011	0	1	0	0
Asia	Southern Asia	India	IND	Joshi 1995	1995	Prevalence of antibodies to Rift Valley fever (or closely related) virus in sheep and goats from Rajasthan, India: a preliminary report.	https://www.cabdirect.org/cabdirect/abstract/19952211237	1980	1980	0	1	0	0
Africa	Western Africa	Mauritania	MRT	Jouan 1988	1988	An RVF epidemic in Southern Mauritania	https://www-sciencedirect-com.proxy.library.nd.edu/science/article/pii/S0769261788800467	1987	1987	1	1	1	0
Africa	Southern Africa	Namibia	NAM	Joubert 1985	1985	Prevalence of hepatitis virus and some arbovirus infections in Kavango, northern SWA/Namibia	https://journals.co.za/docserver/fulltext/m_samj/67/13/6086.pdf?expires=1586648972&id=id&accname=guest&checksum=254C62007A77DE96231B650533D8B883	1985	1985	1	0	0	0
Africa	Eastern Africa	Uganda	UGA	Kading 2018	2018	Neutralizing antibodies against flaviviruses, Babanki virus, and Rift Valley fever virus in Ugandan bats	10.1080/20008686.2018.1439215	2009	2013	0	1	0	0
Africa	Western Africa	Côte d'Ivoire	CIV	Kanouté 2016	2016	Epidemiology of brucellosis, Q Fever and Rift Valley Fever at the human and livestock interface in northern Côte d’Ivoire	https://www.ncbi.nlm.nih.gov/pubmed/26899680	2012	2014	0	1	0	0
Africa	Northern Africa	Egypt	EGY	Kark 1982	1982	A serological survey of Rift Valley fever antibodies in the northern Sinai	https://pubmed.ncbi.nlm.nih.gov/6926758/	1980	1980	1	0	0	0
Africa	Northern Africa	Egypt	EGY	Kenawy 2018	2018	Rift Valley Fever in Egypt and other African countries: Historical review, recent outbreaks and possibility of disease occurrence in Egypt	https://reader.elsevier.com/reader/sd/pii/S0001706X1730966X?token=9B75AFBF46F966918C3D1E4C86C7142BE36BB9F7C4247E596FE0DD305F1282CB1AADBCE0CA12D0DE0E1ABDF63D89C60B	1977	2003	0	1	1	0
Africa	Eastern Africa	Tanzania	TZA	Kifaro 2014	2014	Epidemiological study of Rift Valley fever virus in Kigoma, Tanzania	https://www.ncbi.nlm.nih.gov/pubmed/25005550	2011	2011	0	1	0	0
Africa	Southern Africa	South Africa	ZAF	Kokernot 1956	1956	Neutralizing antibodies to arthropod-borne viruses in human beings and animals in the Union of South Africa	http://www.jimmunol.org/content/77/5/ 313	1956	1956	1	0	0	0
Africa	Eastern Africa	Mozambique	MOZ	Kokernot 1960	1960	Neutralization Tests for Arborviruses in Residents of Mozambique.	https://www.cabdirect.org/cabdirect/abstract/19612704021	1957	1957	1	0	0	0
Africa	Central Africa	Angola	AGO	Kokernot 1965 (1)	1965	Survey for antibodies against arthropod-borne viruses in the sera of indigenous residents of Angola	https://doi.org/10.1016/0035-9203(65)90159-8	1960	1960	1	0	0	0
Africa	Southern Africa	Botswana, Namibie	BWA, NAM	Kokernot 1965 (2)	1965	Survey for antibodies against arthropod-borne viruses in the sera of indigenous residents of the caprivi strip and bechuanaland protectorate	https://doi.org/10.1016/0035-9203(65)90158-6	1959	1959	1	0	0	0
Africa	Western Africa	Senegal, Mauritania, Gambia	SEN, MRT, GMB	Ksiazek 1989	1989	Rift valley fever among domestic animals in the recent west African outbreak	https://www.ncbi.nlm.nih.gov/pubmed/2711047	1982	1988	0	1	1	1
Africa	Eastern Africa	Kenya	KEN	LaBeaud 2008	2007	Spectrum of Rift Valley Fever Virus Transmission in Kenya: Insights from three Distinct Regions	https://www.ncbi.nlm.nih.gov/pmc/articles/PMC2367216/	1994	1998	1	0	0	0
Africa	Eastern Africa	Kenya	KEN	LaBeaud 2008 (2)	2008	Interepidemic Rift Valley Fever Virus Seropositivity, Northeastern Kenya	https://www.ncbi.nlm.nih.gov/pmc/articles/PMC2600406/	2006	2006	1	0	0	0
Africa	Eastern Africa	Kenya	KEN	LaBeaud 2011	2011	Postepidemic Analysis of Rift Valley Fever Virus Transmission in Northeastern Kenya: A Village Cohort Study	https://journals.plos.org/plosntds/article?id=10.1371/journal.pntd.0001265	2006	2007	1	0	0	0
Africa	Southern Africa	South Africa	ZAF	LaBeaud 2011 (2)	2011	Rift Valley Fever Virus Infection in African Buffalo (Syncerus caffer) Herds in Rural South Africa: Evidence of Interepidemic Transmission	http://www.ajtmh.org/content/journals/10.4269/ajtmh.2011.10-0187	2003	2004	0	1	0	0
Africa	Eastern Africa	Kenya	KEN	LaBeaud 2015	2015	Factors Associated with Severe Human Rift Valley Fever in Sangailu, Garissa County, Kenya	https://www.ncbi.nlm.nih.gov/pmc/articles/PMC4357470/	2011	2011	1	0	0	0
Africa	Western Africa	Niger	NER	Lagare 2018	2018	First occurrence of Rift Valley fever outbreak in Niger, 2016	https://onlinelibrary.wiley.com/doi/full/10.1002/vms3.135	2016	2016	0	0	1	0
Africa	Eastern Africa	Mozambique	MOZ	Lagerqvist 2013	2013	Antibodies against Rift Valley Fever Virus in Cattle, Mozambique	https://www.ncbi.nlm.nih.gov/pmc/articles/PMC3713994/	2010	2011	0	1	0	0
Africa	Western Africa	Mauritania	MRT	Lancelot 1988	1988	Epidémiologie descriptive de la fièvre de la vallée du Rift chez les petits ruminants dans le Sud de la Mauritania après l'hivernage 1988	https://agritrop.cirad.fr/394837/1/ID394837.pdf	1988	1988	0	1	1	0
Africa	Northern Africa	Egypt	EGY	Laughlin 1979	1979	Epidemic Rift Valley Fever in Egypt: observations of the spectrum of human illness	https://pubmed.ncbi.nlm.nih.gov/575446/	1977	1977	0	0	1	0
Africa	Central Africa	Cameroon	CMR	LeBreton 2006	2006	Rift Valley Fever in Goats, Cameroon	https://www.ncbi.nlm.nih.gov/pmc/articles/PMC3294709/	2003	2003	0	1	0	0
Africa	Western Africa	Mauritania	MRT	Lepers 1988	1988	Sero-epidemiological study in Mauritania (1985-1986): incidence of treponematosis, hepatitis B virus, HIV virus and viral hemorrhagic fevers	https://pubmed.ncbi.nlm.nih.gov/2900081/	1985	1986	1	0	0	0
Africa	Eastern Africa	Mayotte	MYT	Lernout 2013	2013	Rift Valley Fever in Humans and Animals in Mayotte, an Endemic Situation?	https://journals.plos.org/plosone/article?id=10.1371/journal.pone.0074192	2011	2011	1	1	0	0
Africa	Eastern Africa	Kenya	KEN	Lichoti 2014	2014	Detection of Rift Valley Fever Virus Interepidemic Activity in Some Hotspot Areas of Kenya by Sentinel Animal Surveillance, 2009–2012	https://www.hindawi.com/journals/vmi/2014/379010/	2009	2012	0	1	0	0
Africa	Eastern Africa	Kenya	KEN	Logan 1992	1992	Rift Valley fever antibody in human sera collected after an outbreak in domestic animals in Kenya	https://apps.dtic.mil/dtic/tr/fulltext/u2/a259748.pdf	1989	1989	1	0	0	1
Africa	Southern Africa	South Africa	ZAF	Lubisi 2020	2020	Seroprevalence of Rift valley fever in South African domestic and wild suids (1999-2016)	10.1111/tbed.13402	1999	2016	0	1	0	0
Africa	Eastern Africa	Kenya	KEN	Lwande 2015	2015	Spatio-temporal variation in prevalence of Rift Valley fever: a post-epidemic serum survey in cattle and wildlife in Kenya	https://doi.org/10.3402/iee.v5.30106	2008	2015	0	1	0	0
Africa	Central Africa	Gabon	GAB	Maganga 2017	2017	Serological Evidence for the Circulation of Rift Valley Fever Virus in Domestic Small Ruminants in Southern Gabon	https://www.ncbi.nlm.nih.gov/pubmed/28387600	2014	2014	0	1	0	0
Africa	Eastern Africa	Uganda	UGA	Magona 2013	2013	Rift Valley fever in Uganda: Seroprevalence and risk factor surveillance vis-à-vis mosquito vectors, anti-RVF virus IgG and RVF virus neutralizing antibodies in goats	https://www.sciencedirect.com/science/article/pii/S0921448813001508#fig0005	2009	2009	0	1	0	0
Africa	Northern Africa	Libya	LBY	Mahmoud 2018	2018	Rift Valley fever virus: a serological survey in Libyan ruminants	10.4314/ovj.v8i2.15	2015	2016	0	1	0	0
Africa	Southern Africa	South Africa	ZAF	Mapaco 2012	2012	NA	https://www.ncbi.nlm.nih.gov/pubmed/23327134	2008	2008	0	1	0	1
Africa	Western Africa	Niger	NER	Mariner 1995	1995	NA	http://www.ajtmh.org/content/journals/10.4269/ajtmh.1995.53.217	1984	1988	0	1	0	0
Africa	Western Africa	Senegal	SEN	Marrama 2005	2005	NA	https://www.tm.mahidol.ac.th/seameo/2005_36_6/17-3588.pdf	1998	1998	1	0	0	0
Africa	Eastern Africa	Madagascar	MDG	Mathiot 1989	1989	Antibodies to haemorrhagic fever viruses in Madagascar populations	https://doi.org/10.1016/0035-9203(89)90519-1	NA	NA	1	0	0	0
Africa	Eastern Africa	Tanzania	TZA	Matiko 2018	2018	Serological evidence of inter-epizootic/interepidemic circulation of Rift Valley fever virus in domestic cattle in Kyela and Morogoro, Tanzania	10.1371/journal.pntd.0006931	2014	2015	0	1	0	0
Africa	Central Africa	Chad, Cameroon	TCD, CAM	Maurice 1967	1968	Premières constatations sérologiques sur l’incidence de la maladie de Wesselsbronn et de la fièvre de la vallée du Rift chez les ovins et les ruminants sauvages du Tchad et du Cameroun	https://revues.cirad.fr/index.php/REMVT/article/view/7473/7466	NA	NA	0	1	0	0
Africa	Eastern Africa	Kenya	KEN	Mbotha 2018	2018	Inter-epidemic Rift Valley fever virus seroconversions in an irrigation scheme in Bura, south-east Kenya	10.1111/tbed.12674	2014	2015	0	1	0	0
Africa	Southern Africa	South Africa	ZAF	McIntosh 1962	1962	Antibodies against certain arbo viruses in sera from human beings resident in the coastal areas of Southern Natal and Eastern Cape provinces of South Africa	https://www.cabdirect.org/cabdirect/abstract/19632703635	1960	1960	1	0	0	0
Africa	Southern Africa	South Africa	ZAF	McIntosh 1980	1980	Rift Valley fever in humans in South Africa.	http://archive.samj.org.za/1980%20VOL%20LVIII%20Jul-Dec/Articles/11%20November/3.6%20RIFT%20VALLEY%20FEVER%20IN%20HUMANS%20IN%20SOUTH%20AFRICA.%20B.M.%20McIntosh,%20D.%20Russell,%20I.%20Dos%20Santos%20and%20J.H.pdf	1974	1975	1	0	1	0
Africa	Eastern Africa	Kenya	KEN	Mease 2011	2011	NA	https://virologyj.biomedcentral.com/articles/10.1186/1743-422X-8-371	2004	2004	1	0	0	0
Africa	Northern Africa	Egypt	EGY	Meegan 1979	1979	The Rift valley fever epizootic in Egypt 1977-78 1. Description of the epizootic and virological studies	https://academic.oup.com/trstmh/article-abstract/73/6/618/1884180	1977	1978	0	1	1	1
Asia	Western Asia	Saudi Arabia	SAU	Memish 2011	2011	Seroprevalence of Alkhurma and Other Hemorrhagic Fever Viruses, Saudi Arabia	https://wwwnc.cdc.gov/eid/article/17/12/11-0658_article	2010	2010	1	0	0	0
Asia	Western Asia	Saudi Arabia	SAU	Memish 2015	2015	Elevated Antibodies against Rift Valley Fever Virus among Humans with Exposure to Ruminants in Saudi Arabia	https://www.ncbi.nlm.nih.gov/pmc/articles/PMC4385766/	2012	2012	1	0	0	0
Africa	Northern Africa	Spain	ES-IC	Mentaberre 2013	2013	A transversal study on antibodies against selected pathogens in dromedary camels in the Canary Islands, Spain	https://doi.org/10.1016/j.vetmic.2013.07.029	2012	2012	0	1	0	0
Africa	Eastern Africa	Mayotte	MYT	Métras 2016	2016	The Epidemiology of Rift Valley Fever in Mayotte: Insights and Perspectives from 11 Years of Data	https://www.ncbi.nlm.nih.gov/pmc/articles/PMC4917248/	2004	2015	0	0	1	0
Africa	Eastern Africa	Mayotte	MYT	Metras 2020	2020	Estimation of Rift Valley fever virus spillover to humans during the Mayotte 2018-2019 epidemic	10.1073/pnas.2004468117	2018	2019	0	1	1	0
Africa	Southern Africa	South Africa	ZAF	Miller 2011	2011	NA	https://bioone.org/journals/journal-of-zoo-and-wildlife-medicine/volume-42/issue-1/2009-0176.1/Serosurvey-for-Selected-Viral-Agents-in-White-Rhinoceros-Ceratotherium-simum/10.1638/2009-0176.1.short	2007	2007	0	1	0	0
Africa	Eastern Africa	Tanzania	TZA	Mohamed 2010	2010	NA	https://www.ncbi.nlm.nih.gov/pmc/articles/PMC2913502/	2007	2007	0	0	1	0
NA	Multiple	Saudie Arabia, Sudan, Somalia	SAU, SDN, SOM	Mohamed 2011	2011	Serological Survey of Rift Valley Fever among Sacrifice Animals in Holy Mecca During Pilgrimage Season	https://d1wqtxts1xzle7.cloudfront.net/42726278/Serological_Survey_of_Rift_Valley_Fever_20160216-1134-1avdbhy.pdf?1455624745=&response-content-disposition=inline%3B+filename%3DSerological_Survey_of_Rift_Valley_Fever.pdf&Expires=1603904500&Signature=LdDRuG4qIu-G0ckXaJZ1QCKZXpxaLEBcuFSnH3MOIF095lohUGkHVG9h5IAvJ16OfYOvNEf53VdFZQvjoQPwE-6tPFVuXJ4L4nnqZwBvBR8AMgAZZGoq34PVP2YQ9Jr50Xpo5Yf7YJRNQTzIzSnYCDK…	2009	2009	0	1	0	0
Asia	Western Asia	Saudia Arabia	SAU	Mohamed 2014	2014	Seroepidemiological survey on Rift Valley fever among small ruminants and their close human contacts in Makkah, Saudi Arabia, in 2011	https://www.id-vet.com/pdfs/pdfs/RIFTIGM/doc446.pdf	2011	2011	1	1	0	0
Africa	Eastern Africa	Mozambique	MOZ	Moiane 2017	2017	High seroprevalence of Rift Valley fever phlebovirus in domestic ruminants and African Buffaloes in Mozambique shows need for intensified surveillance	10.1080/20008686.2017.1416248	2013	2014	0	1	0	0
Africa	Eastern Africa	Kenya	KEN	Morrill 1991	1991	Serological evidence of arboviral infections among humans of coastal Kenya	https://www.ncbi.nlm.nih.gov/pubmed/2051522	1987	1987	1	0	0	0
Africa	Eastern Africa	Madagascar	MDG	Morvan 1991	1991	NA	https://academic.oup.com/trstmh/article-abstract/85/1/108/1885254	1990	1990	1	1	1	1
Africa	Eastern Africa	Madagascar	MDG	Morvan 1992 (1)	1992	First fatal human case of Rift Valley fever in Madagascar	https://academic.oup.com/trstmh/article/86/3/320/1896751	1991	1991	1	1	1	0
Africa	Eastern Africa	Madagascar	MDG	Morvan 1992 (2)	1992	Rift Valley fever epizootic in the central highlands of Madagascar Rift Valley fever epidemicon the highlands of Madagascar	https://www.sciencedirect.com/science/article/abs/pii/S0923251606801342	1991	1991	1	1	0	1
Africa	Northern Africa	Egypt	EGY	Mroz 2017	2017	Seroprevalence of Rift Valley fever virus in livestock during inter-epidemic period in Egypt, 2014/15	https://www.ncbi.nlm.nih.gov/pmc/articles/PMC5382484/	2014	2015	0	1	0	0
Africa	Northern Africa	Egypt	EGY	Mroz 2017 b	2017	Rift Valley fever virus infections in Egyptian cattle and their prevention	10.1111/tbed.12616	2013	2015	0	1	0	0
Africa	Southern Africa	South Africa	ZAF	Msimang 2019	2019	Rift Valley Fever Virus Exposure amongst Farmers, Farm Workers, and Veterinary Professionals in Central South Africa	10.3390/v11020140	2015	2016	1	0	0	0
Asia	Western Asia	Iraq	IRQ	Muhsen 2012	2012	Seroepidemiology of Rift Valley Fever in Basrah	https://www.iasj.net/iasj/download/20b62001a9ec1843	2012	NA	0	1	0	0
Africa	Eastern Africa	Kenya	KEN	Muiruri 2015	2015	NA	https://www.ncbi.nlm.nih.gov/pmc/articles/PMC4347346/	2006	2006	1	0	0	0
Africa	Southern Africa	South Africa	ZAF	Mundel 1951	1951	Rift Valley Fever - I. The Occurrence of Human Cases in Johannesberg	http://archive.samj.org.za/1951%20VOL%20XXV%20Jul-Dec/Articles/11%20November/1.5%20RIFT%20VALLEY%20FEVER%20-%20I.%20THE%20OCCURRENCE%20OF%20HUMAN%20CASES%20IN%20JOHANNESBURG.%20Dr.%20B.%20Mundel%20and%20Dr.%20J.pdf	1950	1951	0	0	1	1
Africa	Eastern Africa	Kenya	KEN	Murithi 2010	2010	NA	https://www.cambridge.org/core/journals/epidemiology-and-infection/article/rift-valley-fever-in-kenya-history-of-epizootics-and-identification-of-vulnerable-districts/7B13D8FE12B569F4E9237D03F3C0F47A	1950	2007	0	0	0	1
Africa	Western Africa	Mauritania	MRT	Nabeth 2001	2001	Rift Valley fever outbreak, Mauritania, 1998: seroepidemiologic, virologic, entomologic, and zoologic investigations.	https://www.ncbi.nlm.nih.gov/pmc/articles/PMC2631907/	1998	1998	0	0	1	0
Africa	Central Africa	Central African Republic	CAF	Nakoune 2016	2016	Rift Valley Fever Virus Circulating among Ruminants, Mosquitoes and Humans in the Central African Republic	https://journals.plos.org/plosntds/article?id=10.1371/journal.pntd.0005082	2010	2012	1	1	0	0
Africa	Central Africa	Central African Republic	CAF	Nakounne 2000	2000	Microbiological surveillance: viral hemorrhagic fever in Central African Republic: current serological data in man	https://www.ncbi.nlm.nih.gov/pubmed/11775321/	1994	1997	1	0	0	0
Africa	Eastern Africa	Kenya	KEN	Nanyingi 2017	2017	Seroepidemiological survey of rift valley fever virus in ruminants in Garissa, Kenya	http://erepository.uonbi.ac.ke/bitstream/handle/11295/100697/Kiama-Seroepidemiological%20Survey%20of%20Rift%20Valley%20Fever%20Virus.pdf?sequence=1	2013	2013	0	1	0	0
Africa	Eastern Africa	Zimbabwe	ZWE	Ndengu 2020	2020	Seroprevalence and associated risk factors of Rift Valley fever in cattle and selected wildlife species at the livestock/wildlife interface areas of Gonarezhou National Park, Zimbabwe	10.4102/ojvr.v87i1.1731	2014	2016	0	1	0	0
Africa	Eastern Africa	Kenya, Somalia, Tanzania	KEN, SOM, TZA	Nderitu 2011	2011	NA	https://academic.oup.com/jid/article/203/5/655/893788	2011	2011	0	0	1	0
Africa	Southern Africa	South Africa	ZAF	Ngoshe 2020	2020	Patterns of Rift Valley fever virus seropositivity in domestic ruminants in central South Africa four years after a large outbreak	https://www.nature.com/articles/s41598-020-62453-6	2015	2016	0	1	0	0
Africa	Eastern Africa	Kenya	KEN	Nguku 2010	2010	NA	https://www.ncbi.nlm.nih.gov/pmc/articles/PMC2913496/	2006	2007	1	0	0	0
NA	Multiple	NA	NA	Nielsen 2020	2020	Rift Valley Fever – epidemiological update and risk of introduction into Europe	https://efsa.onlinelibrary.wiley.com/doi/10.2903/j.efsa.2020.6041	NA	NA	0	0	1	1
Africa	Eastern Africa	Mozambique	MOZ	Niklasson 1987	1987	Rift Valley fever: a sero-epidemiological survey among pregnant women in Mozambique.	https://www.ncbi.nlm.nih.gov/pmc/articles/PMC2249273/?page=1	1981	1983	1	0	0	0
Africa	Eastern Africa	Uganda	UGA	Nyakarahuka 2018	2018	Prevalence and risk factors of Rift Valley fever in humans and animals from Kabale district in Southwestern Uganda, 2016	https://journals.plos.org/plosntds/article/file?rev=2&id=10.1371/journal.pntd.0006412&type=printable	2016	2016	1	1	0	0
Africa	Western Africa	Sierra Leone	SLE	O'Hearn 2016	2016	Serosurveillance of viral pathogens circulating in West Africa	https://virologyj.biomedcentral.com/articles/10.1186/s12985-016-0621-4	2007	2014	1	0	0	0
Africa	Eastern Africa	Kenya	KEN	Ochieng 2015	2015	NA	https://pubmed.ncbi.nlm.nih.gov/26177451/	2007	2007	1	0	0	0
NA	Multiple	Multiple	Multiple	OIE 1996-2004	NA	NA	https://www.oie.int/animal-health-in-the-world/the-world-animal-health-information-system/data-after-2004-wahis-interface/	1996	2004	0	0	0	1
NA	Multiple	Multiple	NA	OIE-WAHIS	NA	NA	https://www.oie.int/wahis_2/public/wahid.php/Countryinformation/Zoonoses	2005	2020	0	0	1	1
Africa	Western Africa	Nigeria	NGA	Olaleye 1996	1996	Rift Valley fever in Nigeria: infections in domestic animals.	https://pdfs.semanticscholar.org/6852/266e39152d1f739aab30588b3cb76f4987fb.pdf	1986	1989	0	1	0	0
Africa	Western Africa	Nigeria	NGA	Olaleye 1996 (2)	1996	Rift Valley fever in Nigeria: infections in humans	https://www.ncbi.nlm.nih.gov/pubmed/9025142	1985	1989	1	0	0	0
Africa	Western Africa	Nigeria	NGA	Opayele 2018	2018	Rift valley fever virus infection among livestock handlers in Ibadan, Nigeria	10.1080/15321819.2018.1525739	2016	2017	1	0	0	0
Africa	Western Africa	Nigeria	NGA	Opayele 2019	2019	Serological evidence of Rift Valley fever virus infection in slaughtered ruminants in Nigeria	https://pubmed.ncbi.nlm.nih.gov/31081465/	2017	2017	0	1	0	0
Africa	Western Africa	Mauritania	MRT	Ould El Mamy 2011	2011	Unexpected Rift Valley Fever Outbreak, Northern Mauritania	https://www.ncbi.nlm.nih.gov/pmc/articles/PMC3310676/	2010	2010	0	0	1	0
Africa	Eastern Africa	Kenya	KEN	Owange 2014	2014	NA	https://www.sciencedirect.com/science/article/pii/S0167587714002608?via%3Dihub	2012	2013	0	1	0	0
Africa	Central Africa	Cameroon	CMR	Paix 1988	1988	Serological study of the virus responsible for hemorrhagic fever in an urban population of Cameroon	https://www.ncbi.nlm.nih.gov/pubmed/3064937	1988	1988	1	0	0	0
Africa	Eastern Africa	Kenya, South Africa, Tanzania, Uganda	KEN, ZAF, TZA, UGA	Paweska 2005	2005	An inhibition enzyme-linked immunosorbent assay for the detection of antibody to Rift Valley fever virus in humans, domestic and wild ruminants	https://doi.org/10.1016/j.jviromet.2005.02.008	1997	2003	1	1	0	0
NA	Multiple	NA	NA	Paweska 2015	2015	Rift Valley fever	http://boutique.oie.int/extrait/06paweska375389.pdf	NA	NA	0	0	1	1
Africa	Southern Africa	South Africa	ZAF	Pienaar 2013	2013	Temporal and spatial history of Rift Valley fever in South Africa: 1950 to 2011	https://doi.org/10.4102/ojvr.v80i1.384	1950	2011	0	0	1	1
Africa	Central Africa	Cameroon	CMR	Poueme 2019	2019	Seroprevalence and Associated Risk Factors of Rift Valley Fever in Domestic Small Ruminants in the North Region of Cameroon	10.1155/2019/8149897	2016	2017	0	1	0	0
Africa	Central Africa	Gabon	GAB	Pourrut 2010	2010	NA	https://www.ncbi.nlm.nih.gov/pmc/articles/PMC2910672/	2006	2008	1	0	0	0
Africa	Southern Africa	South Africa	ZAF	Pretorius 1997	1997	Rift Valley Fever Virus: a Seroepidemiologic Study of Small Terrestrial Vertebrates in South Africa	https://www.ajtmh.org/content/journals/10.4269/ajtmh.1997.57.693	1986	1990	0	1	0	0
NA	Multiple	NA	NA	ProMed	NA	NA	https://promedmail.org/promed-posts/	1994	2020	0	0	1	1
Africa	Central Africa	Chad	TCD	Ringot 2004	2004	NA	https://www.ncbi.nlm.nih.gov/pmc/articles/PMC3323222/	2002	2002	0	1	0	0
Africa	Western Africa	Mauritania	MRT	Rissmann 2016	2016	NA	https://www.cambridge.org/core/journals/epidemiology-and-infection/article/serological-and-genomic-evidence-of-rift-valley-fever-virus-during-interepidemic-periods-in-mauritania/0D77009EC27DE0689176A5808AC4B83A	2012	2013	0	1	0	0
Africa	Central Africa	Cameroon	CMR	Rissmann 2017	2017	NA	https://www.sciencedirect.com/science/article/abs/pii/S0001706X16309597?via%3Dihub	2013	2014	0	1	0	0
Africa	Eastern Africa	Uganda	UGA	Rodhain 1989	1989	Arbovirus infections and viral haemorrhagic fevers in Uganda: a serological survey in Karamoja district, 1984	https://doi.org/10.1016/0035-9203(89)90352-0	1984	1984	1	0	0	0
Africa	Eastern Africa	Comoros	COM	Roger 2011	2011	NA	https://www.ncbi.nlm.nih.gov/pmc/articles/PMC3381369/	2009	2009	0	1	0	0
Africa	Eastern Africa	Comoros	COM	Roger 2014	2014	NA	https://www.ncbi.nlm.nih.gov/pmc/articles/PMC4117442/	2010	2011	0	1	0	0
Africa	Eastern Africa	Kenya	KEN	Rostal 2010	2010	NA	https://www.ncbi.nlm.nih.gov/pubmed/20433377	1999	2006	0	1	0	0
Africa	Central Africa	Cameroon	CMR	Sadeuh-Mba 2018	2018	Serological evidence of rift valley fever Phlebovirus and Crimean-Congo hemorrhagic fever orthonairovirus infections among pygmies in the east region of Cameroon	https://www.ncbi.nlm.nih.gov/pmc/articles/PMC5889602/	2005	2012	1	0	0	0
Africa	Eastern Africa	Djibouti	DJI	Salah 1988	1988	A negative human serosurvey of haemorrhagic fever viruses in Djibouti	https://doi.org/10.1016/S0769-2617(88)80079-0	1987	1987	1	0	0	0
Africa	Northern Africa	Sudan	SDN	Saleh 1981	1981	Antibodies to Rift Valley fever virus in the human population of Sudan	https://www.cabdirect.org/cabdirect/abstract/19812901555	1978	1980	1	0	0	0
Asia	Western Asia	Iraq	IRQ	Saleh Aghaa 2013	2013	Seroprevelance study of Rift Valley fever antibody in sheep and goats in Ninevah governorate	https://vetmedmosul.com/article_82778.html	2012	2013	0	1	0	0
Africa	Eastern Africa	Tanzania	TZA	Salekwa 2019	2019	Circulation of Rift Valley Fever Virus Antibody in Cattle during Inter-Epizootic/Epidemic Periods in Selected Regions of Tanzania	10.4269/ajtmh.18-0798	2015	2016	0	1	0	0
Africa	Western Africa	Mauritania	MRT	Saluzzo 1985	1985	Crimean-congo haemorrhagic fever and Rift Valley fever in south-eastern Mauritania	https://doi.org/10.1016/S0140-6736(85)92014-8	1984	1984	1	1	0	0
Africa	Western Africa	Burkina Faso, Gambia, Guinea, Mauritania, Senegal	BFA, GAM, GIN, MRT, SEN	Saluzzo 1987	1987	La fièvre de la vallée du Rift en Afrique de l'Ouest.	https://doi.org/10.19182/remvt.8632	1982	1984	1	1	0	0
Africa	Western Africa	Mauritania	MRT	Saluzzo 1987 (2)	1987	Focus of Rift Valley Fever Virus in Southern Mauritania	https://pubmed.ncbi.nlm.nih.gov/2881057/	1986	1986	1	1	0	0
Africa	Southern Africa	Botswana	BWA	Sanderson 2020	2020	Silent Circulation of Rift Valley Fever in Humans, Botswana, 2013-2014	10.3201/eid2610.191837	2013	2014	1	0	0	0
Africa	Eastern Africa	Madagascar	MDG	Schwarz 2012	2012	NA	https://www.ncbi.nlm.nih.gov/pmc/articles/PMC3559170/	2010	2010	1	0	0	0
Africa	Northern Africa	Tunesia	TUN	Selmi 2020	2020	First serological evidence of the Rift Valley fever Phlebovirus in Tunisian camels	https://doi.org/10.1016/j.actatropica.2020.105462	2017	2018	0	1	0	0
Asia	Western Asia	Saudia Arabia	SAU	Shabana 2020	2020	Seroprevalence of some viral and bacterial zoonoses in domestic ruminants in Medina	10.5455/javar.2020.g391	2016	2017	0	1	0	0
Asia	Western Asia	Saudia Arabia	SAU	Shoemaker 2002	2002	Genetic Analysis of Viruses Associated with Emergence of Rift Valley Fever in Saudi Arabia and Yemen, 2000-01	https://www.ncbi.nlm.nih.gov/pmc/articles/PMC2738516/#R3	2000	2000	0	0	1	0
Africa	Eastern Africa	Uganda	UGA	Shoemaker 2019	2019	First Laboratory-Confirmed Outbreak of Human and Animal Rift Valley Fever Virus in Uganda in 48 Years	10.4269/ajtmh.18-0732	2016	2016	1	1	1	0
Africa	Eastern Africa	Zimbabwe	ZWE	Shone 1958	1958	Rift Valley fever in Southern Rhodesia	https://journals.co.za/docserver/fulltext/CAJM/4/7/5579.pdf?expires=1603285307&id=id&accname=guest&checksum=BEC96A9C84B5D18E5E87DD46F85EE8D6	1955	1956	0	1	0	1
Africa	Southern Africa	South Africa	ZAF	Simpson 2018	2018	Prevalence of Selected Zoonotic Diseases and Risk Factors at a Human-Wildlife-Livestock Interface in Mpumalanga Province, South Africa	10.1089/vbz.2017.2158	2012	2013	1	0	0	0
Africa	Eastern Africa	Tanzania	TZA	Sindato 2014	2014	Spatial and temporal pattern of Rift Valley fever outbreaks in Tanzania; 1930 to 2007	https://www.ncbi.nlm.nih.gov/pmc/articles/PMC3934866/	NA	NA	0	0	0	1
Africa	Eastern Africa	Tanzania	TZA	Sindato 2015	2015	NA	https://journals.plos.org/plosone/article?id=10.1371/journal.pone.0131873	2013	2013	0	1	0	0
Africa	Eastern Africa	Mayotte	MYT	Sissoko 2009	2009	NA	https://www.ncbi.nlm.nih.gov/pmc/articles/PMC2671425/	2007	2008	0	0	1	0
Africa	Eastern Africa	Uganda	UGA	Smithburn 1948	1948	Rift valley fever. Isolation of the virus from wild mosquitoes	https://www.ncbi.nlm.nih.gov/pmc/articles/PMC2077096/pdf/brjexppathol00074-0018.pdf	1944	1944	0	0	0	1
Africa	Southern Africa	South Africa	ZAF	Smithburn 1959	1959	Neutralizing antibodies for certain viruses in the sera of human beings residing in Northern Natal	https://pubmed.ncbi.nlm.nih.gov/13675877/	1954	1957	1	0	0	0
Africa	Eastern Africa	Somalia	SOM	Soumare 2006	2006	NA	https://europepmc.org/article/med/17257783	2001	2003	0	1	0	0
Africa	Western Africa	Mauritania	MRT	Sow 2014	2014	Rift Valley Fever Outbreak, Southern Mauritania, 2012	https://www.ncbi.nlm.nih.gov/pmc/articles/PMC3901467/	2012	2012	0	0	1	1
Africa	Western Africa	Senegal	SEN	Sow 2016	2016	Widespread Rift Valley Fever Emergence in Senegal in 2013–2014	https://doi.org/10.1093/ofid/ofw149	2009	2013	1	1	1	1
Africa	Western Africa	Senegal	SEN	Sow 2016 (2)	2016	Concurrent malaria and arbovirus infections in Kedougou, southeastern Senegal	https://malariajournal.biomedcentral.com/articles/10.1186/s12936-016-1100-5	2009	2013	1	0	0	0
Africa	Western Africa	Mali	MLI	Subudhi 2018	2018	Seroprevalence of Rift Valley Fever Virus Antibodies in Cattle in Mali, 2005-2014	10.4269/ajtmh.17-0841	2005	2014	0	1	0	0
Africa	Eastern Africa	Tanzania	TZA	Sumaye 2013	2013	NA	https://journals.plos.org/plosntds/article?id=10.1371/journal.pntd.0002356	2011	2011	0	1	0	0
Africa	Eastern Africa	Tanzania	TZA	Sumaye 2015	2015	NA	https://journals.plos.org/plosntds/article?id=10.1371/journal.pntd.0003536	2012	2012	1	0	0	0
Africa	Eastern Africa	Tanzania	TZA	Swai 2009	2009	NA	https://www.ncbi.nlm.nih.gov/pubmed/19125662	2004	2004	1	0	0	0
Africa	Eastern Africa	Tanzania	TZA	Swai 2014	2015	Seroprevalence of Rift Valley fever virus infection in camels (dromedaries) in northern Tanzania.	DOI 10.1007/s11250-014-0726-y	2010	2010	0	1	0	0
Africa	Eastern Africa	Zimbabwe	ZWE	Swanepoel 1976	1976	Studies on the epidemiology of Rift Valley Fever	https://journals.co.za/docserver/fulltext/savet/47/2/3965.pdf?expires=1596597346&id=id&accname=guest&checksum=5DDCF7166C1E7B39481B2364E0B8CE37	1955	1969	0	0	0	1
Africa	Eastern Africa	Zimbabwe	ZWE	Swanepoel 1979	1979	Fatal Rift Valley Fever of Man in Rhodesia	https://journals.co.za/docserver/fulltext/CAJM/25/1/1640.pdf?expires=1596489426&id=id&accname=guest&checksum=914D52852AAD977DE8097FF36F33C4FE	1978	1978	1	0	1	0
Africa	Southern Africa	South Africa	ZAF	Swanepoel 1985	1985	Investigations following initial recognition of Crimean-Congo haemorrhagic fever in South Africa and the diagnosis of 2 further cases	http://archive.samj.org.za/1985%20VOL%20LXVIII%20Jul-Dec/Articles/04%20October/2.6%20INVESTIGATIONS%20FOLLOWING%20INITIAL%20RECOGNITION%20OF%20CRIMEAN-CONGO%20HAEMORRHAGIC%20FEVER%20IN%20SOUTH%20AFR.pdf	1980	1984	1	0	0	0
NA	Multiple	NA	NA	Swanepoel 2004	2004	Rift valley fever	https://www.anipedia.org/resources/rift-valley-fever/1167	NA	NA	0	0	1	1
Asia	Western Asia	Turkey	TUR	Tezcan-Ulger 2019	2019	Serological evidence of Rift Valley fever virus among humans in Mersin province of Turkey	10.4103/0972-9062.302042	2011	2014	1	0	0	0
Africa	Western Africa	Senegal	SEN	Thigone 1992	1992	NA	https://horizon.documentation.ird.fr/exl-doc/pleins_textes/pleins_textes_6/b_fdi_33-34/38146.pdf	1988	1988	0	1	0	0
Africa	Western Africa	Senegal	SEN	Thiongane 1994	1993	NA	https://www.ncbi.nlm.nih.gov/pubmed/8003907	1990	1990	0	1	0	0
Africa	Western Africa	Senegal	SEN	Thonnon 2002	2002	Rift valley fever surveillance in the lower Senegal river basin: update 10 years after the epidemic	https://onlinelibrary.wiley.com/doi/full/10.1046/j.1365-3156.1999.00437.x	1995	1996	1	0	0	1
Africa	Eastern Africa	Kenya	KEN	Tigoi 2015	2015	Seroepidemiology of Selected Arboviruses in Febrile Patients Visiting Selected Health Facilities in the Lake/River Basin Areas of Lake Baringo, Lake Naivasha, and Tana River, Kenya	https://www.ncbi.nlm.nih.gov/pmc/articles/PMC4340645/	2009	2012	1	0	0	0
Africa	Eastern Africa	Kenya	KEN	Tigoi 2020	2020	High risk for human exposure to Rift Valley fever virus in communities living along livestock movement routes: A cross-sectional survey in Kenya	10.1371/journal.pntd.0007979	2014	2015	1	0	0	0
Africa	Western Africa	Nigeria	NGA	Tomori 1980	1980	Rift Valley fever virus infection in man in Nigeria	https://onlinelibrary.wiley.com/doi/epdf/10.1002/1096-9071%281980%295%3A4%3C343%3A%3AAID-JMV1890050411%3E3.0.CO%3B2-W	1971	1978	1	0	0	0
Africa	Western Africa	Mali	MLI	Tong 2019	2019	Tracking Rift Valley fever: From Mali to Europe and other countries, 2016	https://www.ncbi.nlm.nih.gov/pmc/articles/PMC6446957/	2016	2016	0	0	1	0
Africa	Central Africa	Democratic Republic of the Congo	COD	Tshilenge 2018	2018	Seroprevalence and virus activity of Rift valley fever in cattle in eastern region of Democratic Republic of the Congo	https://www.ncbi.nlm.nih.gov/pmc/articles/PMC6046122/pdf/JVM2018-4956378.pdf	2013	2013	0	1	0	0
Africa	Central Africa	Democratic Republic of the Congo	COD	Tshilenge 2019	2019	Seroprevalence of Rift Valley fever virus in cattle in the Democratic Republic of the Congo	https://doi.org/10.1007/s11250-018-1721-5	2014	2015	0	1	0	0
Africa	Eastern Africa	Rwanda	RWA	Umuhoza 2017	2017	Seroprevalence of Rift Valley fever in cattle along the Akagera-Nyabarongo rivers, Rwanda	https://www.ncbi.nlm.nih.gov/pmc/articles/PMC6138214/	2012	2013	0	1	0	0
Africa	Western Africa	Niger	NER	UN 2017	2017	NA	http://www.fao.org/3/a-i7055e.pdf	2016	2016	0	0	1	0
Africa	Southern Africa	South Africa	ZAF	Van den Bergh 2019	2019	High seroconversion rate to Rift Valley fever virus in cattle and goats in far northern KwaZulu-Natal, South Africa, in the absence of reported outbreaks	10.1371/journal.pntd.0007296	2016	2016	0	1	0	0
Africa	Southern Africa	South Africa	ZAF	Van den Bergh 2020	2020	Neutralizing antibodies against Rift Valley fever virus in wild antelope in far northern KwaZulu-Natal, South Africa, indicate recent virus circulation	10.1111/tbed.13479	2016	2018	0	1	0	0
Africa	Southern Africa	South Africa	ZAF	Van der Linde 1953	1953	A Recent Epidemic of Rift Valley Fever in the Orange Free State	https://journals.co.za/docserver/fulltext/savet/24/3/4864.pdf?expires=1596485368&id=id&accname=guest&checksum=FFAC12219E0A1104F19171A19588F582	1952	1952	0	0	1	0
Africa	Southern Africa	South Africa	ZAF	Van Velden 1977	1977	Rift Valley Fever Affecting Humans in South Africa	http://archive.samj.org.za/1977%20VOL%20LI%20Jan-Jun/Articles/06%20June/2.5%20RIFT%20VALLEY%20FEVER%20AFFECTING%20HUMANS%20IN%20SOUTH%20AFRICA.%20A%20CLINICOPATHOLOGICAL%20STUDY.pdf	1975	1975	0	0	1	1
Africa	Northern Africa	Sudan	SDN	Watts 1994	1994	NA	https://www.ncbi.nlm.nih.gov/pubmed/8064945	1994	1994	1	0	0	0
Africa	Eastern Africa	Tanzania	TZA	Wensman 2015	2015	NA	https://www.ncbi.nlm.nih.gov/pmc/articles/PMC4653320/	2014	2014	0	1	0	0
NA	Multiple	NA	NA	WHO 1969	1969	Present-day knowledge regarding immunological surveys of arbovirus infections in Africa with special reference to Yellow Fever	https://apps.who.int/iris/handle/10665/70910	1950	1969	1	0	0	0
Africa	Eastern Africa	Kenya	KEN	WHO 2018 Kenya	2018	NA	https://www.who.int/csr/don/18-june-2018-rift-valley-fever-kenya/en/	2018	2018	0	0	1	0
Africa	Northern Africa	Sudan	SDN	WHO 2019 Sudan	2019	NA	https://www.who.int/csr/don/14-november-2019-rift-valley-fever-republic-of-the-sudan/en/	2019	2019	0	0	1	0
Africa	Western Africa	Gambia	GMB	WHO Feb. 2018	2018	NA	https://www.who.int/csr/don/26-february-2018-rift-valley-fever-gambia/en/	2018	2018	0	0	1	0
Africa	Western Africa	Senegal	SEN	Wilson 1994	1994	Rift Valley Fever in Rural Northern Senegal: Human Risk Factors and Potential Vectors	http://www.ajtmh.org/docserver/fulltext/14761645/50/6/TM0500060663.pdf?expires=1579672775&id=id&accname=12471&checksum=10A74ED55E655727EFBB3D9DD6DB572E	1989	1989	1	1	0	0
Africa	Northern Africa	Sudan	SDN	Woodruff 1988	1988	A study of viral and rickettsial exposure and causes of fever in Juba, southern Sudan	https://www.sciencedirect.com/science/article/pii/0035920388902295	1986	1986	1	0	0	0
Africa	Eastern Africa	Kenya	KEN	Woods 2002	2002	NA	https://wwwnc.cdc.gov/eid/article/8/2/01-0023_article	1997	1998	1	0	0	0
Asia	Western Asia	Turkey	TUR	Yilmaz 2015	2015	Serological Investigation of Bluetongue Virus and Rift Valley Fever Virus Infections in Sheep in Kars Province of Turkey	http://vfdergi.yyu.edu.tr/archive/2015/26-3/2015_26_(3)_119-122.pdf	2013	2014	0	1	0	0
Africa	Northern Africa	Egypt	EGY	Youssef 2000	2000	NA	https://pubmed.ncbi.nlm.nih.gov/17216936/	2000	2000	0	1	0	0
Africa	Eastern Africa	Mayotte	MYT	Youssouf 2020	2020	Rift Valley Fever Outbreak, Mayotte, France, 2018–2019	https://www.ncbi.nlm.nih.gov/pmc/articles/PMC7101114/	2018	2019	0	0	1	0
NA	Multiple	Cameroon, Togo, Benin, Cote d'Ivoire, Senegal, Burkina Faso	Multiple*	Zeller 1995 (1)	1995	NA	https://pdf.sciencedirectassets.com/272060/1-s2.0-S0923251600X0012X/1-s2.0-0923251696805930/main.pdf?X-Amz-Security-Token=IQoJb3JpZ2luX2VjEAQaCXVzLWVhc3QtMSJIMEYCIQDIoenDFHZqwQvb51Bx3ky87zEH7Br9BXwwLPZaTY7mvwIhAO4k1Z%2BBOjV8j52VivgJKyeHV0m5Pk2OFdpixrzenGUiKrQDCH0QAhoMMDU5MDAzNTQ2ODY1IgxnUBn96enlfMTFYLQqkQOehceuuX3cRk4nen8oUDi42iEkLQG%2FV%2F%2BFPNtYxR6a1rC9LC%2Bvk1%2FYse3O7RVlgIj71iPGQaU%2BvIFhRrU…	1989	1992	0	1	0	0
Africa	Western Africa	Mauritania	MRT	Zeller 1995 (2)	1995	Rift Valley fever epizootic in small ruminants in southern Mauritania (October 1993): risk of extensive outbreaks	https://pubmed.ncbi.nlm.nih.gov/7487201/	1993	1993	0	0	0	1
Africa	Western Africa	Senegal	SEN	Zeller 1997	1997	NA	http://www.ajtmh.org/content/journals/10.4269/ajtmh.1997.56.265	1992	1994	0	1	0	0

## Sheet: HUMAN_CASES
Continent	Region	ADM_0	ADM1_code	ADM1_name	Location_Info	YEAR	CASES	SOURCE	ProMed_Archive_Number	Notes
Africa	Central Africa	CAF	CAF.12_1	Ombella-M'Poko	NA	2019	15	ProMed	2.01909e+07	NA
Africa	Northern Africa	EGY	EGY.12_1	Al Qalyubiyah	NA	1977	NA	Meegan 1979	NA	NA
Africa	Northern Africa	EGY	EGY.16_1	Ash Sharqiyah	NA	1977	NA	Meegan 1979	NA	NA
Africa	Northern Africa	EGY	EGY.16_1	Ash Sharqiyah	Belbeis (city)	1978	NA	Meegan 1979	NA	NA
Africa	Northern Africa	EGY	EGY.17_1	Aswan	spread to all five districts of Aswan	1993	128	Arthur 1993, Kenawy 2018, Nielsen 2020, ProMed	2.00308e+07	Arther estimates 200-600 cases
Africa	Northern Africa	EGY	EGY.5_1	Al Gharbiyah	NA	1978	NA	Meegan 1979	NA	NA
Africa	Northern Africa	EGY	NA	NA	NA	1977	600	Johnson 1978, Laughlin 1979, Kenawy 2018, Digoutte 1989, Paweska 2015, Nielsen 2020	NA	NA
Africa	Northern Africa	EGY	NA	NA	NA	1978	114	Johnson 1978, Kenawy 2018, Paweska 2015, Nielsen 2020	NA	NA
Africa	Northern Africa	EGY	NA	NA	NA	1997	7	Kenawy 2018	NA	NA
Africa	Northern Africa	EGY	NA	NA	NA	2003	418	Kenawy 2018, Nielsen 2020	NA	NA
Africa	Western Africa	GMB	GMB.1_1	Banjul	NA	2018	1	ProMed	2.01801e+07	NA
Africa	Western Africa	GMB	NA	NA	NA	1987	NA	Ksiazek 1989	NA	NA
Africa	Western Africa	GMB	NA	NA	NA	2002	1	WHO Feb. 2018	NA	NA
Africa	Eastern Africa	KEN	KEN.10_1	Kajiado	NA	1998	NA	Swanepoel 2004, Nderitu 2011, ProMed	1.99802e+07	NA
Africa	Eastern Africa	KEN	KEN.13_1	Kiambu	NA	1998	NA	Swanepoel 2004, Nderitu 2011, ProMed	1.99802e+07	NA
Africa	Eastern Africa	KEN	KEN.7_1	Garissa	NA	1997	170	Swanepoel 2004, Nderitu 2011	NA	Occurred during El Nino rains
Africa	Eastern Africa	KEN	NA	NA	NA	1930	NA	Daubney 1931	NA	NA
Africa	Eastern Africa	KEN	NA	NA	NA	1952	NA	Davies 1975	NA	cited Scott, Weddel, and Reid 1956 (unable to find this article online)
Africa	Eastern Africa	KEN	NA	NA	NA	1953	NA	Davies 1975	NA	cited Scott, Weddel, and Reid 1956 (unable to find this article online)
Africa	Eastern Africa	KEN	NA	NA	NA	1954	NA	Davies 1975	NA	cited Scott, Weddel, and Reid 1956 (unable to find this article online)
Africa	Eastern Africa	KEN	NA	NA	NA	1957	NA	Davies 1985 (2)	NA	NA
Africa	Eastern Africa	KEN	NA	NA	NA	1982	NA	Davies 1985 (2)	NA	NA
Africa	Eastern Africa	KEN	NA	NA	NA	2006	404	Nderitu 2011, Evans 2008, CDC Kenya 2007	NA	merged Nderito (350) with CDC (500), CDC reported 404 by Jan 27. I added Nderito numbers and subtracted 404 to get 2007 numbers.
Africa	Eastern Africa	KEN	NA	NA	NA	2007	163	Nderitu 2011, CDC Kenya 2007	NA	merged Nderito (350) with CDC (500)
Africa	Eastern Africa	KEN	NA	NA	NA	2014	70	WHO 2018 Kenya	NA	NA
Africa	Eastern Africa	KEN	NA	NA	NA	2015	80	WHO 2018 Kenya	NA	NA
Africa	Eastern Africa	KEN	NA	NA	NA	2018	300	ProMed	NA	NA
Africa	Eastern Africa	MDG	NA	NA	NA	1990	15	Morvan 1991	NA	first detected in 1979 but no associated human or animal cases until 1990
Africa	Eastern Africa	MDG	NA	NA	NA	1991	1	Morvan 1992 (1)	NA	NA
Africa	Eastern Africa	MDG	NA	NA	NA	2008	520	Jeanmaire 2011, ProMed	2.00807e+07	NA
Africa	Eastern Africa	MDG	NA	NA	NA	2009	180	Carroll 2011	NA	NA
Africa	Western Africa	MLI	NA	NA	NA	2015	2	OIE-WAHIS	NA	NA
Africa	Western Africa	MLI	NA	NA	NA	2016	399	Tong 2019	NA	NA
Africa	Western Africa	MLI	NA	NA	NA	2017	34	OIE-WAHIS	NA	NA
Africa	Western Africa	MRT	MRT.1_1	Adrar	NA	2010	63	Ould El Mamy 2011, Nielsen 2020, Faye 2014	NA	NA
Africa	Western Africa	MRT	MRT.10_1	Nouakchott	NA	2017	1	ProMed	2.01706e+07	NA
Africa	Western Africa	MRT	MRT.11_1	Tagant	Moudjeria, Tiguidja/Tidjigja	2012	20	Sow 2014, Nielsen 2020	NA	Sow 2014 contains ADM1 level information
Africa	Western Africa	MRT	MRT.13_1	Trarza	Ouad Naga	2012	2	Sow 2014, Nielsen 2020	NA	Sow 2014 contains ADM1 level information
Africa	Western Africa	MRT	MRT.2_1	Assaba	Kiffa, Guerou	2012	2	Sow 2014, Nielsen 2020	NA	Sow 2014 contains ADM1 level information
Africa	Western Africa	MRT	MRT.3_1	Brakna	Macta lajar/Magta-Lahjar, Aleg	2012	3	Sow 2014, Nielsen 2020	NA	Sow 2014 contains ADM1 level information
Africa	Western Africa	MRT	MRT.5_1	Gorgol	NA	2002	1	ProMed	2.00301e+07	NA
Africa	Western Africa	MRT	MRT.7_1	Hodh ech Chargui	Djigueni, Amourj, Nema	2012	4	Sow 2014, Nielsen 2020	NA	Sow 2014 contains ADM1 level information
Africa	Western Africa	MRT	MRT.8_1	Hodh el Gharbi	NA	1998	36	ProMed, Lancelot 1988, Nabeth 2001	1.99811e+07	NA
Africa	Western Africa	MRT	MRT.8_1	Hodh el Gharbi	Tamcheket, Tintane	2012	10	Sow 2014, Nielsen 2020	NA	Sow 2014 contains ADM1 level information
Africa	Western Africa	MRT	NA	NA	NA	1987	284	Jouan 1988, Ksiazek 1989, Digoutte 1989, Nabeth 2001, ProMed	2.00301e+07	NA
Africa	Western Africa	MRT	NA	NA	NA	2003	21	Faye 2007	NA	NA
Africa	Western Africa	MRT	NA	NA	NA	2015	57	Boushab 2016, Nielsen 2020, Bob 2017	NA	Bob tested 184 sera
Africa	Western Africa	MRT	NA	NA	NA	2020	214	ProMed	2.02011e+07	NA
Africa	Eastern Africa	MYT	NA	NA	NA	2007	10	Sissoko 2009	NA	NA
Africa	Eastern Africa	MYT	NA	NA	NA	2008	NA	Métras 2016	NA	NA
Africa	Eastern Africa	MYT	NA	NA	NA	2009	NA	Métras 2016	NA	NA
Africa	Eastern Africa	MYT	NA	NA	NA	2010	NA	Métras 2016	NA	NA
Africa	Eastern Africa	MYT	NA	NA	NA	2018	5	Nielsen 2020, Youssouf 2020, Metras 2020	NA	NA
Africa	Eastern Africa	MYT	NA	NA	NA	2019	143	ProMed, Youssouf 2020	NA	NA
Africa	Southern Africa	NAM	NA	NA	NA	1957	NA	Gadha 2015	NA	NA
Africa	Southern Africa	NAM	NA	NA	NA	1974	NA	Gadha 2015	NA	NA
Africa	Southern Africa	NAM	NA	NA	NA	1984	NA	Gadha 2015	NA	NA
Africa	Southern Africa	NAM	NA	NA	NA	2010	3	OIE-WAHIS	NA	NA
Africa	Southern Africa	NAM	NA	NA	NA	2011	NA	Gadha 2015	NA	NA
Africa	Western Africa	NER	NER.6_1	Tahoua	NA	2016	712	UN 2017, Lagare 2018, ProMed	2.01611e+07	NA
Africa	Eastern Africa	RWA	NA	NA	NA	2017	4	OIE-WAHIS	NA	NA
Africa	Eastern Africa	RWA	NA	NA	NA	2018	12	OIE-WAHIS	NA	NA
Asia	Western Asia	SAU	NA	NA	NA	2000	843	CDC Saudi Arabia 2000, Shoemaker 2002, ProMed	2.00101e+07	NA
Asia	Western Asia	SAU	NA	NA	NA	2001	41	Shoemaker 2002, ProMed	2.00105e+07	NA
Africa	Northern Africa	SDN	NA	NA	NA	2007	698	ProMed, Himeidan 2014	2.00801e+07	NA
Africa	Northern Africa	SDN	NA	NA	NA	2008	50	WHO 2019 Sudan, ProMed	2.01911e+07	NA
Africa	Northern Africa	SDN	SDN.1_1	Al Jazirah	NA	2007	NA	ProMed, Himeidan 2014	2.00801e+07	NA
Africa	Northern Africa	SDN	SDN.10_1	Northern	Merowe, Ed Debba	2020	1493	ProMed	20201018.7868637, 20201102.7908919	NA
Africa	Northern Africa	SDN	SDN.11_1	Red Sea	NA	2019	120	ProMed	2.01911e+07	NA
Africa	Northern Africa	SDN	SDN.12_1	River Nile	NA	2019	168	ProMed	2.01911e+07	NA
Africa	Northern Africa	SDN	SDN.13_1	Sennar	NA	2007	NA	ProMed, Himeidan 2014	2.00801e+07	NA
Africa	Northern Africa	SDN	SDN.18_1	White Nile	Kosti	1973	NA	Eisa 1984, WHO 2019 Sudan, ProMed	2.01911e+07	NA
Africa	Northern Africa	SDN	SDN.18_1	White Nile	NA	2007	NA	ProMed, Himeidan 2014	2.00801e+07	NA
Africa	Northern Africa	SDN	SDN.18_1	White Nile	NA	2019	1	ProMed	2.01911e+07	NA
Africa	Northern Africa	SDN	SDN.2_1	Al Qadarif	NA	2019	1	ProMed	2.01911e+07	NA
Africa	Northern Africa	SDN	SDN.6_1	Kassala	NA	2007	NA	ProMed, Himeidan 2014	2.00801e+07	NA
Africa	Northern Africa	SDN	SDN.6_1	Kassala	NA	2019	2	ProMed	2.01911e+07	NA
Africa	Northern Africa	SDN	SDN.7_1	Khartoum	NA	1976	NA	Eisa 1984, WHO 2019 Sudan, ProMed	2.01911e+07	NA
Africa	Northern Africa	SDN	SDN.7_1	Khartoum	NA	2007	NA	ProMed, Himeidan 2014	2.00801e+07	NA
Africa	Northern Africa	SDN	SDN.7_1	Khartoum	NA	2019	1	ProMed	2.01911e+07	NA
Africa	Western Africa	SEN	NA	NA	NA	2013	2	OIE-WAHIS, Sow 2016	NA	NA
Africa	Western Africa	SEN	NA	NA	NA	2015	1	OIE-WAHIS	NA	NA
Africa	Western Africa	SEN	SEN.10_1	Saint-Louis	Dagana / Rosso	1986	NA	Ksiazek 1989	NA	NA
Africa	Western Africa	SEN	SEN.10_1	Saint-Louis	Dagana / Rosso	1987	NA	Ksiazek 1989	NA	NA
Africa	Western Africa	SEN	SEN.10_1	Saint-Louis	Dagana / Rosso	1988	NA	Ksiazek 1989	NA	NA
Africa	Western Africa	SEN	SEN.13_1	Thiès	NA	2013	2	Sow 2016	NA	NA
Africa	Western Africa	SEN	SEN.13_1	Thiès	NA	2014	NA	Sow 2016	NA	2013 cases could have occurred in 2014
Africa	Western Africa	SEN	SEN.6_1	Kédougou	NA	2013	8	Sow 2016	NA	NA
Africa	Western Africa	SEN	SEN.6_1	Kédougou	NA	2014	NA	Sow 2016	NA	2013 cases could have occurred in 2014
Africa	Western Africa	SEN	SEN.8_1	Louga	NA	2013	1	Sow 2016	NA	NA
Africa	Eastern Africa	SOM	NA	NA	NA	1997	NA	Swanepoel 2004, Nderitu 2011	NA	NA
Africa	Eastern Africa	SOM	NA	NA	NA	2007	102	Nderitu 2011	NA	NA
Africa	Eastern Africa	SOM	SOM.10_1	Jubbada Hoose	Lower Juba	1998	NA	Swanepoel 2004, Nderitu 2011, ProMed	1.99801e+07	NA
Africa	Eastern Africa	SOM	SOM.9_1	Jubbada Dhexe	Middle Juba	1998	NA	Swanepoel 2004, Nderitu 2011, ProMed	1.99801e+07	NA
Africa	Eastern Africa	SSD	SSD.5_1	North Bahr-al-Ghazal	Eastern Lakes	2017	40	OIE-WAHIS	NA	NA
Africa	Eastern Africa	SSD	SSD.5_1	North Bahr-al-Ghazal	Eastern Lakes	2018	46	ProMed	20180410.5735975, 20180312.5682186	NA
Africa	Southern Africa	SWZ	NA	NA	NA	2008	NA	ProMed	2.01005e+07	NA
Africa	Eastern Africa	TZA	NA	NA	NA	2007	511	Mohamed 2010	NA	NA
Africa	Eastern Africa	TZA	TZA.1_1	Arusha	NA	1998	10	ProMed, Nderitu 2011	2.00702e+07	NA
Africa	Eastern Africa	TZA	TZA.15_1	Mtwara	NA	1998	3	ProMed	1.99803e+07	NA
Africa	Eastern Africa	UGA	NA	NA	NA	1968	NA	ProMed	2.01808e+07	NA
Africa	Eastern Africa	UGA	NA	NA	NA	2017	5	IZSAM 2018	NA	NA
Africa	Eastern Africa	UGA	NA	NA	NA	2018	29	ProMed	NA	NA
Africa	Eastern Africa	UGA	NA	NA	NA	2019	2	ProMed	NA	NA
Africa	Eastern Africa	UGA	UGA.12_1	Kabale	NA	2016	10	ProMed, Shoemaker 2019	2.01603e+07	NA
Africa	Eastern Africa	UGA	UGA.25_1	Kiboga	NA	2017	NA	IZSAM 2018	NA	NA
Africa	Eastern Africa	UGA	UGA.43_1	Mubende	NA	2017	NA	IZSAM 2018	NA	NA
Africa	Eastern Africa	UGA	UGA.44_1	Mukono	NA	2017	NA	IZSAM 2018	NA	NA
Asia	Western Asia	YEM	NA	NA	NA	2000	1087	CDC Yemen 2000, Shoemaker 2002	NA	NA
Africa	Southern Africa	ZAF	NA	NA	NA	1974	NA	ProMed, Pienaar 2013	20100331.1016, 19990208.0177	NA
Africa	Southern Africa	ZAF	NA	NA	NA	1975	110	McIntosh 1980	NA	NA
Africa	Southern Africa	ZAF	NA	NA	NA	1999	NA	ProMed	2.01005e+07	NA
Africa	Southern Africa	ZAF	NA	NA	NA	2008	17	ProMed, Archer 2013	2.00909e+07	NA
Africa	Southern Africa	ZAF	NA	NA	NA	2009	7	ProMed, Archer 2013	2.00909e+07	NA
Africa	Southern Africa	ZAF	NA	NA	NA	2010	240	ProMed, Archer 2013	2.01006e+07	occurred during FIFA World Cup, Archer et al 2013 has cases earlier
Africa	Southern Africa	ZAF	NA	NA	NA	2011	38	OIE-WAHIS, Archer 2013	NA	NA
Africa	Southern Africa	ZAF	NA	NA	NA	2018	8	OIE-WAHIS	NA	NA
Africa	Southern Africa	ZAF	ZAF.1_1	Eastern Cape	NA	1976	NA	ProMed	20100331.1016, 19990208.0177	NA
Africa	Southern Africa	ZAF	ZAF.2_1	Free State	NA	1950	NA	Mundel 1951, Pienaar 2013	NA	NA
Africa	Southern Africa	ZAF	ZAF.2_1	Free State	NA	1951	NA	Mundel 1951, Gear 1955, Van Velden 1977, Digoutte 1989	NA	estimates put the 1950-51 outbreak at 20,000-100,000 cases
Africa	Southern Africa	ZAF	ZAF.2_1	Free State	Boshof	1952	1	Van der Linde 1953, Pienaar 2013	NA	NA
Africa	Southern Africa	ZAF	ZAF.2_1	Free State	NA	1975	NA	Van Velden 1977, Laughlin 1979, Digoutte 1989	NA	Van Velden 1977 reports 17 patients at one hospital but claims this epidemic to be the most significant in Southern Africa to date
Africa	Southern Africa	ZAF	ZAF.4_1	KwaZulu-Natal	NA	1981	NA	ProMed	20100512.1548, 19990208.0177	NA
Africa	Southern Africa	ZAF	ZAF.8_1	Northern Cape	Gannapan	1953	12	Van der Linde 1953, Gear 1955, Van Velden 1977, Pienaar 2013	NA	NA
Africa	Eastern Africa	ZWE	NA	NA	NA	1978	5	Swanepoel 1979, Swanepoel 2004	NA	NA

## Sheet: ANIMAL_CASES
Continent	Region	ADM_0	ADM1_code	ADM1_name	Additional_Location_Info	YEAR	CASES	SPECIES	SOURCE	ProMed_Archive_Number	NOTES
Africa	Southern Africa	BWA	BWA.14_1	South east	NA	2014	1	goats	OIE-WAHIS	NA	NA
Africa	Southern Africa	BWA	BWA.14_1	South east	NA	2017	1	cattle	OIE-WAHIS	NA	NA
Africa	Southern Africa	BWA	BWA.2_1	Chobe	NA	2014	2	NA	ProMed	2.01407e+07	NA
Africa	Southern Africa	BWA	BWA.4_1	Gaborone	NA	2010	135	cattle	ProMed	2.01006e+07	NA
Africa	Central Africa	CAF	NA	NA	NA	1996	NA	NA	OIE 1996-2004	NA	multiannual incidence - no clin disease
Africa	Central Africa	CAF	NA	NA	NA	1997	NA	NA	OIE 1996-2004	NA	reported
Africa	Central Africa	CAF	NA	NA	NA	2011	NA	NA	OIE-WAHIS	NA	present w/o quant
Africa	Western Africa	CIV	NA	NA	NA	1996	NA	NA	OIE 1996-2004	NA	multiannual incidence - no clin disease
Africa	Central Africa	CMR	NA	NA	NA	2003	NA	NA	OIE 1996-2004	NA	multiannual incidence
Africa	Central Africa	COD	COD.15_1	Lualaba	NA	2015	12	NA	OIE-WAHIS	NA	NA
Africa	Central Africa	COD	COD.24_1	Tanganyika	NA	2015	4	NA	OIE-WAHIS	NA	NA
Africa	Central Africa	COD	COD.4_1	Haut-Lomami	NA	2015	6	NA	OIE-WAHIS	NA	NA
Africa	Eastern Africa	COM	NA	NA	NA	2008	50	NA	OIE-WAHIS	NA	NA
Africa	Eastern Africa	COM	NA	NA	NA	2009	173	NA	OIE-WAHIS	NA	NA
Africa	Eastern Africa	COM	NA	NA	NA	2010	14	NA	OIE-WAHIS	NA	NA
Africa	Eastern Africa	COM	NA	NA	NA	2015	8	NA	OIE-WAHIS	NA	NA
Africa	Eastern Africa	DJI	NA	NA	NA	2002	NA	NA	OIE 1996-2004	NA	reported
Africa	Eastern Africa	DJI	NA	NA	NA	2003	NA	NA	OIE 1996-2004	NA	reported
Africa	Northern Africa	EGY	EGY.10_1	Al Minya	NA	1978	NA	sheep, cattle	Meegan 1979, Swanepoel 2004, ProMed	20081203.3798, 20071110.3648	NA
Africa	Northern Africa	EGY	EGY.12_1	Al Qalyubiyah	NA	1977	NA	sheep, camels, goats, buffalo	Meegan 1979, Digoutte 1989, Swanepoel 2004, ProMed	20081203.3798, 20071110.3648, 19980110.0071	NA
Africa	Northern Africa	EGY	EGY.16_1	Ash Sharqiyah	NA	1977	NA	sheep, camels, goats, buffalo	Meegan 1979, Digoutte 1989, Swanepoel 2004, ProMed	20081203.3798, 20071110.3648, 19980110.0071	NA
Africa	Northern Africa	EGY	EGY.16_1	Ash Sharqiyah	Belbeis (city)	1978	NA	NA	Meegan 1979, Swanepoel 2004, ProMed	20081203.3798, 20071110.3648	NA
Africa	Northern Africa	EGY	EGY.17_1	Aswan	NA	1977	NA	sheep, camels, goats, buffalo	Meegan 1979, Digoutte 1989, Swanepoel 2004, ProMed	20081203.3798, 20071110.3648, 19980110.0071	NA
Africa	Northern Africa	EGY	EGY.17_1	Aswan	NA	1978	NA	NA	Meegan 1979, Swanepoel 2004, ProMed	20081203.3798, 20071110.3648	NA
Africa	Northern Africa	EGY	EGY.17_1	Aswan	spread to all five districts of Aswan	1993	NA	NA	Arthur 1993, Nielsen 2020, ProMed	2.00308e+07	NA
Africa	Northern Africa	EGY	EGY.17_1, EGY.18_1	Aswan, Asyut, Upper	NA	1997	NA	sheep, cattle	El-Rahim 1999	NA	NA
Africa	Northern Africa	EGY	EGY.18_1	Asyut	NA	1978	NA	sheep, cattle	Meegan 1979, Swanepoel 2004, ProMed	20081203.3798, 20071110.3648	NA
Africa	Northern Africa	EGY	EGY.5_1	Al Gharbiyah	NA	1978	NA	sheep	Meegan 1979, Swanepoel 2004, ProMed	20081203.3798, 20071110.3648	NA
Africa	Northern Africa	EGY	NA	NA	NA	1996	NA	NA	OIE 1996-2004	NA	multiannual incidence, outbreak in specific zones
Africa	Northern Africa	EGY	NA	NA	NA	2003	NA	NA	Nielsen 2020	NA	NA
Africa	Western Africa	GHA	NA	NA	NA	2018	NA	NA	OIE-WAHIS	NA	NA
Africa	Western Africa	GHA	NA	NA	NA	2019	NA	NA	OIE-WAHIS	NA	NA
Africa	Western Africa	GIN	GIN.4_1	Kankan	NA	2006	6	NA	OIE-WAHIS	NA	NA
Africa	Western Africa	GMB	NA	NA	NA	1987	NA	sheep, cattle, goats	Ksiazek 1989	NA	NA
Africa	Western Africa	GMB	NA	NA	NA	2002	8	NA	OIE 1996-2004	NA	reported
Africa	Central Africa	GNQ	NA	NA	NA	2004	NA	NA	OIE 1996-2004	NA	multiannual incidence - no clin disease
Africa	Eastern Africa	KEN	KEN.1_1	Baringo	NA	2018	NA	sheep, goats, cattle	ProMed	20180716.5909071, 20180806.5950711	NA
Africa	Eastern Africa	KEN	KEN.10_1	Kajiado	NA	1998	NA	NA	Swanepoel 2004, Murithi 2010, ProMed	1.99802e+07	NA
Africa	Eastern Africa	KEN	KEN.10_1	Kajiado	NA	2007	2	cattle	ProMed	20070219.0624, 20070201.0413	NA
Africa	Eastern Africa	KEN	KEN.10_1	Kajiado	NA	2018	NA	sheep, goats, cattle	ProMed	20180704.5886934, 20180806.5950711	NA
Africa	Eastern Africa	KEN	KEN.13_1	Kiambu	NA	1998	NA	NA	Swanepoel 2004, Murithi 2010, ProMed	1.99802e+07	NA
Africa	Eastern Africa	KEN	KEN.13_1	Kiambu	Thika	2007	NA	NA	ProMed	2.00702e+07	NA
Africa	Eastern Africa	KEN	KEN.14_1	Kilifi	Malindi	2007	NA	NA	ProMed	2.00702e+07	NA
Africa	Eastern Africa	KEN	KEN.15_1	Kirinyaga	NA	2007	NA	NA	ProMed	2.00702e+07	NA
Africa	Eastern Africa	KEN	KEN.15_1	Kirinyaga	Kihingo, Murang'a	2019	4	cattle	ProMed	2.01903e+07	NA
Africa	Eastern Africa	KEN	KEN.18_1	Kitui	NA	2018	NA	NA	ProMed	2.01807e+07	NA
Africa	Eastern Africa	KEN	KEN.21_1	Lamu	NA	2007	NA	NA	ProMed	2.00702e+07	NA
Africa	Eastern Africa	KEN	KEN.24_1	Mandera	NA	2018	NA	sheep, goats, cattle	ProMed	2.01807e+07	NA
Africa	Eastern Africa	KEN	KEN.25_1	Marsabit	NA	2018	NA	NA	ProMed	2.01807e+07	NA
Africa	Eastern Africa	KEN	KEN.26_1	Meru	NA	2018	NA	NA	ProMed	2.01807e+07	NA
Africa	Eastern Africa	KEN	KEN.29_1	Murang'a	Muragua	2007	NA	NA	ProMed	2.00702e+07	NA
Africa	Eastern Africa	KEN	KEN.30_1	Nairobi	NA	2007	NA	NA	ProMed	2.00702e+07	NA
Africa	Eastern Africa	KEN	KEN.31_1	Nakuru	Nakuru Ct, Lake Naivasha	1989	NA	NA	Murithi 2010, Logan 1992	NA	NA
Africa	Eastern Africa	KEN	KEN.31_1	Nakuru	Nakuru	2006	NA	livestock	Evans 2008	NA	NA
Africa	Eastern Africa	KEN	KEN.35_1	Nyandarua	Shamata	2019	5	cattle, sheep	ProMed	2.01903e+07	NA
Africa	Eastern Africa	KEN	KEN.38_1	Siaya	NA	2018	NA	NA	ProMed	2.01808e+07	NA
Africa	Eastern Africa	KEN	KEN.39_1	Taita Taveta	NA	2007	NA	NA	ProMed	2.00702e+07	NA
Africa	Eastern Africa	KEN	KEN.40_1	Tana River	Bangale, Madogo	2006	167	sheep, goats, camels	ProMed	2.00701e+07	NA
Africa	Eastern Africa	KEN	KEN.40_1	Tana River	NA	2007	NA	NA	ProMed	2.00702e+07	NA
Africa	Eastern Africa	KEN	KEN.40_1	Tana River	NA	2018	18	sheep, goats	ProMed	2.01806e+07	NA
Africa	Eastern Africa	KEN	KEN.46_1	Wajir	NA	2007	NA	NA	ProMed	2.00702e+07	NA
Africa	Eastern Africa	KEN	KEN.46_1	Wajir	NA	2018	25	camelids	ProMed	20180622.5869367, 20180609.5847216	NA
Africa	Eastern Africa	KEN	KEN.7_1	Garissa	NA	2006	7500	sheep, goats, cattle, camels	Murithi 2010, ProMed, Evans 2008	20070219.0624, 20070111.0118, 20070106.0058, 20061228.3643	NA
Africa	Eastern Africa	KEN	KEN.7_1	Garissa	NA	2007	NA	NA	ProMed	2.00702e+07	NA
Africa	Eastern Africa	KEN	KEN.9_1	Isiolo	NA	2007	NA	NA	ProMed	2.00702e+07	NA
Africa	Eastern Africa	KEN	KEN.9_1	Isiolo	NA	2018	25	NA	ProMed	2.01806e+07	NA
Africa	Eastern Africa	KEN	NA	NA	NA	1930	NA	sheep	Swanepoel 2004, ProMed	2.01807e+07	NA
Africa	Eastern Africa	KEN	NA	NA	NA	1931	NA	sheep	Swanepoel 2004, ProMed	2.01706e+07	NA
Africa	Eastern Africa	KEN	NA	NA	NA	1950	250000	NA	Davies 1975, Murithi 2010	NA	NA
Africa	Eastern Africa	KEN	NA	NA	NA	1951	250000	NA	Davies 1975, Murithi 2010	NA	NA
Africa	Eastern Africa	KEN	NA	NA	NA	1952	NA	NA	Davies 1975	NA	cited Scott, Weddel, and Reid 1956 (unable to find this article online)
Africa	Eastern Africa	KEN	NA	NA	NA	1956	NA	NA	Murithi 2010	NA	NA
Africa	Eastern Africa	KEN	NA	NA	NA	1961	NA	NA	Davies 1985 (2), Murithi 2010	NA	NA
Africa	Eastern Africa	KEN	NA	NA	NA	1962	NA	camelids	Davies 1985, Davies 1985 (2)	NA	NA
Africa	Eastern Africa	KEN	NA	NA	NA	1963	NA	NA	Davies 1985 (2), Murithi 2010	NA	NA
Africa	Eastern Africa	KEN	NA	NA	NA	1964	NA	NA	Murithi 2010	NA	NA
Africa	Eastern Africa	KEN	NA	NA	NA	1967	NA	NA	Davies 1985, Davies 1985 (2), Murithi 2010	NA	NA
Africa	Eastern Africa	KEN	NA	NA	NA	1968	NA	NA	Swanepoel 2004, Davies 1975, Davies 1985, Davies 1985 (2), Murithi 2010	NA	NA
Africa	Eastern Africa	KEN	NA	NA	NA	1969	NA	NA	Davies 1975, Murithi 2010	NA	NA
Africa	Eastern Africa	KEN	NA	NA	NA	1970	NA	NA	Davies 1975, Murithi 2010	NA	NA
Africa	Eastern Africa	KEN	NA	NA	NA	1971	NA	NA	Davies 1975, Murithi 2010	NA	NA
Africa	Eastern Africa	KEN	NA	NA	NA	1977	NA	NA	Davies 1985 (2), Murithi 2010	NA	NA
Africa	Eastern Africa	KEN	NA	NA	NA	1978	NA	NA	Davies 1985, Davies 1985 (2), Swanepoel 2004, Murithi 2010	NA	NA
Africa	Eastern Africa	KEN	NA	NA	NA	1979	NA	NA	Davies 1985, Davies 1985 (2), Swanepoel 2004	NA	NA
Africa	Eastern Africa	KEN	NA	NA	NA	1981	NA	NA	Murithi 2010	NA	NA
Africa	Eastern Africa	KEN	NA	NA	NA	1983	NA	NA	Murithi 2010	NA	NA
Africa	Eastern Africa	KEN	NA	NA	NA	1990	NA	NA	Murithi 2010	NA	NA
Africa	Eastern Africa	KEN	NA	NA	NA	1991	NA	NA	Murithi 2010	NA	NA
Africa	Eastern Africa	KEN	NA	NA	NA	1993	NA	NA	Murithi 2010	NA	NA
Africa	Eastern Africa	KEN	NA	NA	NA	1997	105	NA	Swanepoel 2004, Murithi 2010, OIE 1996-2004	NA	NA
Africa	Eastern Africa	KEN	NA	NA	NA	1999	14	NA	OIE 1996-2004	NA	reported
Africa	Eastern Africa	KEN	NA	NA	NA	2002	1	NA	OIE 1996-2004	NA	reported
Africa	Eastern Africa	KEN	NA	NA	NA	2007	NA	sheep, cattle	Murithi 2010, ProMed	2.00701e+07	NA
Africa	Eastern Africa	KEN	NA	NA	NA	2018	130	sheep, goats, cattle, camels	ProMed	20180716.5909071, 20180620.5865028	NA
Africa	Northern Africa	LBY	LBY.21_1	Eddes, Elgrafa, Awbari	NA	2020	1	sheep, goats	ProMed	2.02002e+07	NA
Africa	Northern Africa	LBY	LBY.22_1	Ash Shati, Brak Ashati, Wade ashati	NA	2020	3	sheep, goats	ProMed	2.02002e+07	NA
Africa	Northern Africa	LBY	LBY.6_1,	Alkufrah, aljouf	NA	2020	21	sheep, goats	ProMed	20200115.6891516, 20200213.6986855	NA
Africa	Eastern Africa	MDG	MDG.5_1	Toamasina	Fenerive	1990	NA	bovine abortions, cattle	Morvan 1991, Swanepoel 2004, ProMed	1.99812e+07	NA
Africa	Eastern Africa	MDG	NA	NA	NA	1991	NA	bovine abortions	Morvan 1992 (2), Swanepoel 2004, ProMed	1.99812e+07	NA
Africa	Eastern Africa	MDG	NA	NA	NA	1996	NA	NA	OIE 1996-2004	NA	multiannual incidence - no disease
Africa	Eastern Africa	MDG	NA	NA	NA	2007	NA	NA	Nielsen 2020	NA	NA
Africa	Eastern Africa	MDG	MDG.1_1	Antananarivo	NA	2008	9	cattle	Jeanmaire 2011, ProMed	2.00805e+07	NA
Africa	Eastern Africa	MDG	MDG.3_1	Fianarantsoa	NA	2008	16	cattle	Jeanmaire 2011, ProMed	2.00812e+07	NA
Africa	Eastern Africa	MDG	MDG.3_1	Fianarantsoa	NA	2009	1	cattle	ProMed	2.00904e+07	NA
Africa	Western Africa	MLI	MLI.2_1	Gao	NA	2016	9	sheep, goats	ProMed	2.01701e+07	NA
Africa	Eastern Africa	MOZ	MOZ.10_1	Tete	NA	2013	28	NA	OIE-WAHIS	NA	NA
Africa	Eastern Africa	MOZ	MOZ.11_1	Zambezia	NA	2007	7	NA	OIE-WAHIS	NA	NA
Africa	Eastern Africa	MOZ	MOZ.11_1	Zambezia	NA	2018	4	cattle, goats	OIE-WAHIS	NA	NA
Africa	Eastern Africa	MOZ	MOZ.2_1	Gaza	NA	2013	145	NA	OIE-WAHIS	NA	NA
Africa	Eastern Africa	MOZ	MOZ.2_1	Gaza	NA	2014	14	NA	OIE-WAHIS	NA	NA
Africa	Eastern Africa	MOZ	MOZ.3_1	Inhambane	NA	2013	28	NA	OIE-WAHIS	NA	NA
Africa	Eastern Africa	MOZ	MOZ.4_1	Manica	NA	2007	34	NA	OIE-WAHIS	NA	NA
Africa	Eastern Africa	MOZ	MOZ.6_1	Maputo	NA	2013	2	NA	OIE-WAHIS	NA	NA
Africa	Eastern Africa	MOZ	MOZ.6_1	Maputo	NA	2014	154	NA	OIE-WAHIS	NA	NA
Africa	Eastern Africa	MOZ	MOZ.6_1	Maputo	NA	2016	23	NA	OIE-WAHIS	NA	NA
Africa	Eastern Africa	MOZ	MOZ.6_1	Maputo	NA	2018	21	cattle, goats	OIE-WAHIS	NA	NA
Africa	Eastern Africa	MOZ	MOZ.9_1	Sofala	NA	2007	14	NA	OIE-WAHIS	NA	NA
Africa	Eastern Africa	MOZ	MOZ.9_1	Sofala	NA	2014	398	NA	OIE-WAHIS	NA	NA
Africa	Eastern Africa	MOZ	NA	NA	NA	1969	NA	NA	Swanepoel 2004	NA	NA
Africa	Eastern Africa	MOZ	NA	NA	NA	1996	NA	NA	OIE 1996-2004	NA	reported
Africa	Eastern Africa	MOZ	NA	NA	NA	1997	NA	NA	OIE 1996-2004	NA	reported
Africa	Eastern Africa	MOZ	NA	NA	NA	2001	NA	NA	OIE 1996-2004	NA	reported
Africa	Eastern Africa	MOZ	NA	NA	NA	2002	NA	NA	OIE 1996-2004	NA	reported
Africa	Eastern Africa	MOZ	NA	NA	NA	2017	NA	NA	OIE-WAHIS	NA	NA
Africa	Western Africa	MRT	MRT.11_1	Tagant	NA	2012	NA	NA	Sow 2014, ProMed	2.01211e+07	reported corresponding animal outbreak, but "no information has been provided, then or now, concerning the progress and extent of the outbreak in the animal population"
Africa	Western Africa	MRT	MRT.11_1	Tagant	Moudjeira	2015	6	sheep, goats	ProMed	2.01511e+07	NA
Africa	Western Africa	MRT	MRT.11_1	Tagant	Derguel, Tidjikja	2020	10	camelids, sheep, goat, cattle	OIE-WAHIS, ProMed	20200926.7813988,20201114.7943971	numbers and extend is wider
Africa	Western Africa	MRT	MRT.13_1	Trarza	Keur Macene	2002	NA	sheep, goats	ProMed	2.0031e+07	7 for MRT in OID db
Africa	Western Africa	MRT	MRT.13_1	Trarza	NA	2012	NA	NA	Sow 2014, ProMed	2.01211e+07	reported corresponding animal outbreak, but "no information has been provided, then or now, concerning the progress and extent of the outbreak in the animal population"
Africa	Western Africa	MRT	MRT.13_1	Trarza	Rosso, Mederdra	2013	41	sheep, goats	ProMed	2.0131e+07	NA
Africa	Western Africa	MRT	MRT.2_1	Assaba	Kiffa	1998	NA	sheep, goats, cattle, camels	ProMed	19981111.2181, 19981114.2197	NA
Africa	Western Africa	MRT	MRT.2_1	Assaba	Kankossa	2002	NA	sheep, goats	ProMed	2.0031e+07	NA
Africa	Western Africa	MRT	MRT.2_1	Assaba	NA	2012	NA	NA	Sow 2014, ProMed	2.01211e+07	reported corresponding animal outbreak, but "no information has been provided, then or now, concerning the progress and extent of the outbreak in the animal population"
Africa	Western Africa	MRT	MRT.2_1	Assaba	Kiffa	2015	8	sheep, goats	ProMed	2.01511e+07	NA
Africa	Western Africa	MRT	MRT.3_1	Brakna	NA	1998	NA	sheep, camels	ProMed	1.99901e+07	4 for MRT in OIE db
Africa	Western Africa	MRT	MRT.3_1	Brakna	Aleg	2002	120	NA	ProMed	2.00301e+07	NA
Africa	Western Africa	MRT	MRT.3_1	Brakna	Magta-Lahjar, Bababé	2012	1198	NA	Sow 2014, ProMed, OIE-WAHIS	2.01211e+07	reported corresponding animal outbreak, but "no information has been provided, then or now, concerning the progress and extent of the outbreak in the animal population"
Africa	Western Africa	MRT	MRT.3_1	Brakna	Magta-Lahjar, Bababé	2013	90	sheep, goats	ProMed	2.0131e+07	NA
Africa	Western Africa	MRT	MRT.3_1	Brakna	Aleg, Magta-Lahjar	2015	5	sheep, goats	ProMed	2.01511e+07	NA
Africa	Western Africa	MRT	MRT.3_1	Brakna	Cheggar, Inegmane, Aleg, Kreimi El Hassi,	2020	42	camelids, sheep, goat, cattle	OIE-WAHIS, ProMed	20200926.7813988, 20201114.7943971	numbers and extend is wider
Africa	Western Africa	MRT	MRT.5_1	Gorgol	Foum Gleita	2002	60	NA	ProMed	2.00301e+07	NA
Africa	Western Africa	MRT	MRT.6_1	Guidimaka	NA	2013	40	sheep, goats	ProMed	2.0131e+07	NA
Africa	Western Africa	MRT	MRT.7_1	Hodh ech Chargui	NA	1998	NA	sheep, camels	ProMed	1.99901e+07	NA
Africa	Western Africa	MRT	MRT.8_1	Hodh el Gharbi	Aioun	1998	NA	sheep, goats, cattle, camels	ProMed	19981111.2181, 19981114.2197	NA
Africa	Western Africa	MRT	MRT.8_1	Hodh el Gharbi	Kobeni	2002	NA	sheep, goats	ProMed	2.0031e+07	NA
Africa	Western Africa	MRT	MRT.8_1	Hodh el Gharbi	NA	2006	6	NA	OIE-WAHIS	NA	NA
Africa	Western Africa	MRT	MRT.8_1	Hodh el Gharbi	NA	2012	NA	NA	Sow 2014, ProMed	2.01211e+07	reported corresponding animal outbreak, but "no information has been provided, then or now, concerning the progress and extent of the outbreak in the animal population"
Africa	Western Africa	MRT	MRT.8_1	Hodh El Gharbi	Chica, Tamchekett	2020	16	camelids, sheep, goat, cattle	OIE-WAHIS, ProMed	20200926.7813988, 20201114.7943971	numbers and extend is wider
Africa	Western Africa	MRT	NA	NA	NA	1987	NA	NA	Paweska 2015, ProMed	2.00301e+07	NA
Africa	Western Africa	MRT	NA	NA	NA	1988	NA	NA	Paweska 2015	NA	NA
Africa	Western Africa	MRT	NA	NA	NA	1993	NA	small ruminants	Zeller 1995 (2)	NA	NA
Africa	Western Africa	MRT	NA	NA	NA	1999	NA	NA	OIE 1996-2004	NA	multiannual incidence
Africa	Western Africa	MRT	NA	NA	NA	2003	4	NA	OIE 1996-2004	NA	reported
Africa	Western Africa	MRT	NA	NA	NA	2010	173	NA	Nielsen 2020, Faye 2014, OIE-WAHIS	NA	See WAHIS for ADM1 break up
Africa	Western Africa	MRT	NA	Babebe	NA	2013	120	sheep, goats	ProMed	2.0131e+07	NA
Africa	Western Africa	MRT	NA	NA	NA	2017	NA	?+	OIE-WAHIS	NA	NA
Africa	Western Africa	MRT	NA	NA	NA	2018	NA	?+	OIE-WAHIS	NA	NA
Africa	Eastern Africa	MWI	NA	NA	NA	1996	NA	NA	OIE 1996-2004	NA	multiannual incidence - no disease
Africa	Eastern Africa	MWI	NA	NA	NA	1997	NA	NA	OIE 1996-2004	NA	multiannual incidence - no disease
Africa	Eastern Africa	MWI	NA	NA	NA	1998	NA	NA	OIE 1996-2004	NA	multiannual incidence - no disease
Africa	Eastern Africa	MWI	NA	NA	NA	1999	NA	NA	OIE 1996-2004	NA	multiannual incidence - no disease
Africa	Eastern Africa	MWI	NA	NA	NA	2000	NA	NA	OIE 1996-2004	NA	multiannual incidence - no disease
Africa	Eastern Africa	MWI	NA	NA	NA	2001	NA	NA	OIE 1996-2004	NA	multiannual incidence - no disease
Africa	Eastern Africa	MWI	NA	NA	NA	2002	NA	NA	OIE 1996-2004	NA	multiannual incidence - no disease
Africa	Eastern Africa	MYT	MYT.11_1	M'tsangamouji	NA	2008	12	cattle	ProMed	2.00805e+07	NA
Africa	Eastern Africa	MYT	NA	NA	NA	2019	100	cattle	ProMed	2.01902e+07	NA
Africa	Eastern Africa	MYT	NA	NA	NA	2019	26	ruminants	ProMed	2.01908e+07	NA
Africa	Southern Africa	NAM	NA	NA	NA	1955	NA	sheep	Swanepoel 2004	NA	NA
Africa	Southern Africa	NAM	NA	NA	NA	1985	NA	NA	ProMed	2.01006e+07	NA
Africa	Southern Africa	NAM	NA	NA	NA	2010	63	Adusted for 17 ProMed records	OIE-WAHIS	NA	NA
Africa	Southern Africa	NAM	NAM.1_1	!Karas	NA	2010	7	NA	ProMed	2.01006e+07	NA
Africa	Southern Africa	NAM	NAM.11_1	Oshikoto	NA	2011	60	incl 6 wildlife	OIE-WAHIS	NA	NA
Africa	Southern Africa	NAM	NAM.2_1	Erongo	NA	2010	NA	NA	ProMed	2.01007e+07	NA
Africa	Southern Africa	NAM	NAM.3_1	Hardap	Hebron	2010	10	sheep	ProMed	20100514.1577, 20100618.2050	NA
Africa	Southern Africa	NAM	NAM.6_1	Kunene	NA	2012	7	Wildlife	OIE-WAHIS	NA	NA
Africa	Western Africa	NER	NER.6_1	Tahoua	NA	2016	546	sheep, goats, cattle	ProMed, OIE-WAHIS	2.01609e+07	NA
Africa	Western Africa	NGA	NGA.2_1	Adamawa	NA	2017	NA	cattle	ProMed	2.01707e+07	NA
Africa	Western Africa	NGA	NGA.20_1	Kano	NA	2017	NA	cattle	ProMed	2.01707e+07	NA
Africa	Western Africa	NGA	NGA.34_1	Sokoto	NA	2017	NA	cattle	ProMed	2.01707e+07	NA
Africa	Western Africa	NGA	NGA.8_1	Borno	NA	2017	NA	cattle	ProMed	2.01707e+07	NA
Africa	Eastern Africa	RWA	NA	NA	NA	2012	97	NA	OIE-WAHIS	NA	NA
Africa	Eastern Africa	RWA	NA	NA	NA	2014	8504	NA	OIE-WAHIS	NA	NA
Africa	Eastern Africa	RWA	NA	NA	NA	2016	79	NA	OIE-WAHIS	NA	NA
Africa	Eastern Africa	RWA	RWA.1_1	Gakenke	NA	2013	21	NA	OIE-WAHIS	NA	NA
Africa	Eastern Africa	RWA	RWA.1_1	Gicumbi	NA	2018	39	NA	OIE-WAHIS	NA	NA
Africa	Eastern Africa	RWA	RWA.2_1	Gisagara	NA	2013	136	NA	OIE-WAHIS	NA	NA
Africa	Eastern Africa	RWA	RWA.2_1	Huye	NA	2013	49	NA	OIE-WAHIS	NA	NA
Africa	Eastern Africa	RWA	RWA.2_1	Kamonyi	NA	2013	30	NA	OIE-WAHIS	NA	NA
Africa	Eastern Africa	RWA	RWA.2_1	Gisagara	NA	2017	55	NA	OIE-WAHIS	NA	More details in OIE db
Africa	Eastern Africa	RWA	RWA.2_1	Kamonyi	NA	2017	14	NA	OIE-WAHIS	NA	More details in OIE db
Africa	Eastern Africa	RWA	RWA.2_1	Nyanza	NA	2017	12	NA	OIE-WAHIS	NA	More details in OIE db
Africa	Eastern Africa	RWA	RWA.2_1	Nyaruguru	NA	2017	162	NA	OIE-WAHIS	NA	More details in OIE db
Africa	Eastern Africa	RWA	RWA.2_1	Kamonyi	Amajyepfo	2018	23	cattle	ProMed, OIE-WAHIS	2.01807e+07	More details in OIE db
Africa	Eastern Africa	RWA	RWA.3_1	Bugesera	NA	2013	19	NA	OIE-WAHIS	NA	NA
Africa	Eastern Africa	RWA	RWA.3_1	Kirehe	NA	2013	48	NA	OIE-WAHIS	NA	NA
Africa	Eastern Africa	RWA	RWA.3_1	Nyagatare	NA	2013	95	NA	OIE-WAHIS	NA	NA
Africa	Eastern Africa	RWA	RWA.3_1	Rwamagana	NA	2013	21	NA	OIE-WAHIS	NA	NA
Africa	Eastern Africa	RWA	RWA.3_1	Bugesera	NA	2017	120	NA	OIE-WAHIS	NA	More details in OIE db
Africa	Eastern Africa	RWA	RWA.3_1	Gatsibo	NA	2017	72	NA	OIE-WAHIS	NA	More details in OIE db
Africa	Eastern Africa	RWA	RWA.3_1	Kayonza	NA	2017	394	NA	OIE-WAHIS	NA	More details in OIE db
Africa	Eastern Africa	RWA	RWA.3_1	Kirehe	NA	2017	19	NA	OIE-WAHIS	NA	More details in OIE db
Africa	Eastern Africa	RWA	RWA.3_1	Ngoma	NA	2017	37	NA	OIE-WAHIS	NA	More details in OIE db
Africa	Eastern Africa	RWA	RWA.3_1	Nyagatare	NA	2017	214	NA	OIE-WAHIS	NA	More details in OIE db
Africa	Eastern Africa	RWA	RWA.3_1	Nyarugenge	NA	2017	9	NA	OIE-WAHIS	NA	More details in OIE db
Africa	Eastern Africa	RWA	RWA.3_1	Rwamagana	NA	2017	35	NA	OIE-WAHIS	NA	More details in OIE db
Africa	Eastern Africa	RWA	RWA.3_1	Kayonza	NA	2018	54	NA	OIE-WAHIS	NA	NA
Africa	Eastern Africa	RWA	RWA.3_1	Kirehe	NA	2018	12	NA	OIE-WAHIS	NA	NA
Africa	Eastern Africa	RWA	RWA.3_1	Ngoma	NA	2018	14	cattle	ProMed, OIE-WAHIS	2.01807e+07	More details in OIE db
Africa	Eastern Africa	RWA	RWA.3_1	Rwamagana	NA	2018	15	NA	OIE-WAHIS	NA	NA
Africa	Eastern Africa	RWA	RWA.4_1	Ruhango	NA	2013	32	NA	OIE-WAHIS	NA	NA
Africa	Eastern Africa	RWA	RWA.5_1	Kicukiro	NA	2013	18	NA	OIE-WAHIS	NA	NA
Africa	Eastern Africa	RWA	RWA.5_1	Gasabo	NA	2017	6	NA	OIE-WAHIS	NA	More details in OIE db
Africa	Eastern Africa	RWA	RWA.5_1	Gasabo	NA	2018	24	NA	OIE-WAHIS	NA	NA
Asia	Western Asia	SAU	SAU.10_1	Jizan	NA	2000	11000	sheep, cattle, camels	ProMed, OIE 1996-2004	2.00409e+07	NA
Asia	Western Asia	SAU	SAU.10_1	Jizan	NA	2004	5	sheep	ProMed	20040907.2500, 20041003.2723	NA
Asia	Western Asia	SAU	SAU.10_1	Jizan	NA	2010	6	cattle, sheep	ProMed	2.01008e+07	NA
Africa	Northern Africa	SDN	NA	NA	NA	1974	NA	sheep, camels, goats	Digoutte 1989	NA	NA
Africa	Northern Africa	SDN	NA	NA	NA	1975	NA	sheep, camels, goats	Meegan 1979, Digoutte 1989	NA	NA
Africa	Northern Africa	SDN	NA	NA	NA	1981	NA	sheep, goats, cattle	ProMed	2.01807e+07	NA
Africa	Northern Africa	SDN	SDN.10_1	Northern	Merowe and Ed Debba	2020	4578	livestock	ProMed	2.0201e+07	NA
Africa	Northern Africa	SDN	SDN.11_1	Red Sea	NA	2019	21	goats	ProMed, OIE-WAHIS	2.01912e+07	NA
Africa	Northern Africa	SDN	SDN.12_1	River Nile	NA	2019	53	sheep, goats	ProMed, OIE-WAHIS	2.01911e+07	NA
Africa	Northern Africa	SDN	SDN.18_1	White Nile	Kosti	1973	NA	sheep, camels, goats	Eisa 1984, Digoutte 1989, Swanepoel 2004, ProMed	2.00711e+07	NA
Africa	Northern Africa	SDN	SDN.18_1	White Nile	NA	2007	NA	sheep	ProMed	20071106.3611, 20071114.3694	NA
Africa	Northern Africa	SDN	SDN.6_1	Kassala	NA	2019	8	sheep	ProMed, OIE-WAHIS	NA	NA
Africa	Northern Africa	SDN	SDN.7_1	Khartoum	NA	1976	NA	sheep, camels, goats	Eisa 1984, Digoutte 1989, Swanepoel 2004, ProMed	2.00711e+07	NA
Africa	Northern Africa	SDN	SDN.9_1	Northern Kurdofan	Northern Kurdofan	2019	12	sheep	ProMed, OIE-WAHIS	NA	NA
Africa	Western Africa	SEN	NA	NA	Ross-Bethio, Rao, M Pal	1994	NA	NA	Thonnon 2002	NA	NA
Africa	Western Africa	SEN	NA	NA	NA	1997	NA	NA	OIE 1996-2004	NA	multiannual incidence - no disease
Africa	Western Africa	SEN	NA	NA	NA	1998	NA	NA	OIE 1996-2004	NA	multiannual incidence - no disease
Africa	Western Africa	SEN	NA	NA	NA	1999	3	NA	OIE 1996-2004	NA	reported
Africa	Western Africa	SEN	NA	NA	NA	2001	12	NA	OIE 1996-2004	NA	reported
Africa	Western Africa	SEN	NA	NA	NA	2002	3	NA	OIE 1996-2004	NA	reported
Africa	Western Africa	SEN	NA	NA	NA	2003	1868	sheep, goats	ProMed, OIE 1996-2004	2.00311e+07	reported 16
Africa	Western Africa	SEN	SEN.1_1	Dakar	NA	2013	7	cattle	Sow 2016, ProMed	2.01403e+07	NA
Africa	Western Africa	SEN	SEN.10_1	Saint-Louis	Dagana / Rosso	1987	NA	NA	Ksiazek 1989	NA	NA
Africa	Western Africa	SEN	SEN.10_1	Saint-Louis	NA	2003	NA	sheep, goats	ProMed	2.00311e+07	NA
Africa	Western Africa	SEN	SEN.10_1	Saint-Louis	NA	2013	45	cattle, goats, 8 wildlife	Sow 2016, ProMed, OIE-WAHIS	20130924.1964250, 20131018.2008030	NA
Africa	Western Africa	SEN	SEN.10_1	Saint-Louis	NA	2014	1	NA	Sow 2016, OIE-WAHIS	NA	NA
Africa	Western Africa	SEN	SEN.10_1	Saint-Louis	NA	2015	63	NA	OIE-WAHIS	NA	NA
Africa	Western Africa	SEN	SEN.10_1	Saint-Louis	NA	2019	84	sheep/goats	OIE-WAHIS	NA	NA
Africa	Western Africa	SEN	SEN.10_1	Saint-Louis	Bango	2020	1	antelope	OIE-WAHIS, ProMed	2.0201e+07	NA
Africa	Western Africa	SEN	SEN.12_1	Tambacounda	NA	2003	NA	sheep, goats	ProMed	2.00311e+07	NA
Africa	Western Africa	SEN	SEN.12_1	Tambacounda	NA	2015	35	NA	OIE-WAHIS	NA	NA
Africa	Western Africa	SEN	SEN.13_1	Thies	NA	2019	10	sheep/goats	OIE-WAHIS	NA	NA
Africa	Western Africa	SEN	SEN.14_1	Ziguinchor	NA	2019	75	sheep/goats	OIE-WAHIS	NA	NA
Africa	Western Africa	SEN	SEN.4_1	Kaffrine	NA	2018	9	NA	OIE-WAHIS	NA	NA
Africa	Western Africa	SEN	SEN.5_1	Kaolack	NA	2015	11	NA	OIE-WAHIS	NA	NA
Africa	Western Africa	SEN	SEN.5_1	Kaolack	NA	2018	10	NA	OIE-WAHIS	NA	NA
Africa	Western Africa	SEN	SEN.6_1	Kedougou	NA	2018	34	NA	OIE-WAHIS	NA	NA
Africa	Western Africa	SEN	SEN.8_1	Louga	NA	2018	21	NA	OIE-WAHIS	NA	NA
Africa	Western Africa	SEN	SEN.8_1	Louga	NA	2019	12	sheep/goats	OIE-WAHIS	NA	NA
Africa	Western Africa	SEN	SEN.9_1	Matam	NA	2003	NA	sheep, goats	ProMed	2.00311e+07	NA
Africa	Western Africa	SEN	SEN.9_1	Matam	NA	2016	30	NA	OIE-WAHIS	NA	NA
Africa	Western Africa	SEN	SEN.9_1	Matam	NA	2018	37	NA	OIE-WAHIS	NA	NA
Africa	Western Africa	SEN	SYC.25_1	Saint Louis	NA	2018	10	NA	OIE-WAHIS	NA	NA
Africa	Eastern Africa	SOM	NA	NA	NA	1997	NA	NA	Swanepoel 2004	NA	NA
Africa	Eastern Africa	SOM	SOM.10_1	Jubbada Hoose	Lower Juba	1998	NA	NA	Swanepoel 2004, ProMed	1.99801e+07	NA
Africa	Eastern Africa	SOM	SOM.10_1	Jubbada Hoose	NA	2007	NA	sheep, goats	ProMed	2.00701e+07	NA
Africa	Eastern Africa	SOM	SOM.9_1	Jubbada Dhexe	Middle Juba	1998	NA	NA	Swanepoel 2004, ProMed	1.99801e+07	NA
Africa	Eastern Africa	SSD	SSD.4_1	Lakes	NA	2017	8	cattle	ProMed, OIE-WAHIS	2.01803e+07	NA
Africa	Eastern Africa	SSD	SSD.5_1	North Bahr-al-Ghazal	Eastern Lakes	2018	9	cattle	ProMed	2.01804e+07	Not in OIE db
Africa	Southern Africa	SWZ	SWZ.1_1	Hhohho	NA	2008	22	cattle	ProMed	2.00807e+07	NA
Africa	Central Africa	TCD	NA	NA	NA	2002	NA	NA	OIE 1996-2004	NA	multiannual incidence - no clin disease
Africa	Central Africa	TCD	NA	NA	NA	2018	9	antelope	ProMed	2.01905e+07	NA
Africa	Eastern Africa	TZA	NA	NA	NA	1930	1026	NA	Sindato 2014	NA	NA
Africa	Eastern Africa	TZA	NA	NA	NA	1947	1402	NA	Sindato 2014	NA	NA
Africa	Eastern Africa	TZA	NA	NA	NA	1957	3518	NA	Sindato 2014	NA	NA
Africa	Eastern Africa	TZA	NA	NA	NA	1960	NA	NA	Sindato 2014	NA	NA
Africa	Eastern Africa	TZA	NA	NA	NA	1963	NA	NA	Sindato 2014	NA	NA
Africa	Eastern Africa	TZA	NA	NA	NA	1968	NA	NA	Sindato 2014	NA	NA
Africa	Eastern Africa	TZA	NA	NA	NA	1977	NA	NA	Sindato 2014	NA	NA
Africa	Eastern Africa	TZA	NA	NA	NA	1978	NA	NA	Sindato 2014	NA	NA
Africa	Eastern Africa	TZA	NA	NA	NA	1989	NA	NA	Sindato 2014	NA	NA
Africa	Eastern Africa	TZA	NA	NA	NA	1996	NA	NA	ProMed	1.99803e+07	NA
Africa	Eastern Africa	TZA	NA	NA	NA	1997	NA	NA	Sindato 2014	NA	NA
Africa	Eastern Africa	TZA	NA	NA	NA	1998	93	sheep	Sindato 2014, ProMed	1.99803e+07	NA
Africa	Eastern Africa	TZA	NA	NA	NA	2006	NA	NA	Sindato 2014	NA	NA
Africa	Eastern Africa	TZA	TZA.1_1	Arusha	NA	1998	NA	sheep	Sindato 2014, ProMed	1.99803e+07	NA
Africa	Eastern Africa	TZA	TZA.1_1	Arusha	NA	2007	12520	sheep, goats, cattle	Sindato 2014, ProMed, OIE-WAHIS	2.00702e+07	NA
Africa	Eastern Africa	TZA	TZA.14_1	Morogoro	NA	2007	NA	NA	Sindato 2014, ProMed	2.00703e+07	NA
Africa	Eastern Africa	TZA	TZA.25_1	Singida	NA	2007	5787	NA	OIE-WAHIS	NA	NA
Africa	Eastern Africa	TZA	TZA.3_1	Dodoma	NA	2007	9423	NA	Sindato 2014, ProMed, OIE-WAHIS	2.00703e+07	NA
Africa	Eastern Africa	TZA	TZA.5_1	Iringa	NA	2007	4398	NA	OIE-WAHIS	NA	NA
Africa	Eastern Africa	TZA	TZA.9_1	Kilimanjaro	NA	1998	NA	sheep	Sindato 2014, ProMed	1.99803e+07	NA
Africa	Eastern Africa	UGA	KEN.4_1	Busia	NA	2019	1	cattle	OIE-WAHIS	NA	NA
Africa	Eastern Africa	UGA	NA	NA	NA	1944	NA	NA	Smithburn 1948	NA	NA
Africa	Eastern Africa	UGA	NA	NA	NA	2007	NA	?+	OIE-WAHIS	NA	NA
Africa	Eastern Africa	UGA	UGA.12_1	Kabale	NA	2016	136	NA	ProMed, OIE-WAHIS	2.01604e+07	NA
Africa	Eastern Africa	UGA	UGA.20_1	Kapchorwa	Kween	2018	28	NA	OIE-WAHIS	NA	NA
Africa	Eastern Africa	UGA	UGA.28_1	Kotido	Kaabong	2018	3	NA	OIE-WAHIS	NA	NA
Africa	Eastern Africa	UGA	UGA.28_1	Kotido	NA	2018	1	NA	OIE-WAHIS	NA	NA
Africa	Eastern Africa	UGA	UGA.3_1	Arua	NA	2018	6	NA	OIE-WAHIS	NA	NA
Africa	Eastern Africa	UGA	UGA.3_1	Arua	NA	2019	12	goats	OIE-WAHIS	NA	NA
Africa	Eastern Africa	UGA	UGA.37_1	Mayuge	NA	2019	8	cattle	OIE-WAHIS	NA	NA
Africa	Eastern Africa	UGA	UGA.39_1	Mbarara	Kiruhura	2017	13	NA	OIE-WAHIS	NA	NA
Africa	Eastern Africa	UGA	UGA.39_1	Mbarara	Isingiro	2018	48	NA	OIE-WAHIS, ProMed	2.01808e+07	NA
Africa	Eastern Africa	UGA	UGA.39_1	Mbarara	Kiruhura	2018	129	NA	OIE-WAHIS	NA	NA
Africa	Eastern Africa	UGA	UGA.39_1	Mbarara	NA	2018	24	NA	OIE-WAHIS	2.01809e+07	NA
Africa	Eastern Africa	UGA	UGA.39_1	Mbarara	Mabarara	2019	7	cattle	OIE-WAHIS	NA	NA
Africa	Eastern Africa	UGA	UGA.42_1	Mpigi	Gomba	2017	2	NA	OIE-WAHIS	NA	NA
Africa	Eastern Africa	UGA	UGA.43_1	Mubende	NA	2018	13	NA	OIE-WAHIS, ProMed	2.01801e+07	NA
Africa	Eastern Africa	UGA	UGA.45_1	Nakapiripirit	Amudat	2018	1	NA	OIE-WAHIS	NA	NA
Africa	Eastern Africa	UGA	UGA.46_1	Nakasongola	Nakasonglola	2019	17	cattle	OIE-WAHIS	NA	NA
Africa	Eastern Africa	UGA	UGA.51_1	Rakai	Lyantonde	2018	40	NA	OIE-WAHIS, ProMed	2.01809e+07	NA
Africa	Eastern Africa	UGA	UGA.57_1	Wakiso	NA	2018	3	NA	OIE-WAHIS	NA	NA
Africa	Eastern Africa	UGA	UGA.57_1	Wakiso	NA	2019	2	goats	OIE-WAHIS	NA	NA
Africa	Eastern Africa	UGA	UGA.6_1	Bushenyi	NA	2018	8	NA	OIE-WAHIS	NA	NA
Africa	Eastern Africa	UGA	UGA.6_1	Bushenyi	NA	2019	34	cattle	OIE-WAHIS	NA	NA
Africa	Eastern Africa	UGA	UGA.9_1	Hoima	Holma	2018	1	NA	OIE-WAHIS	NA	NA
Asia	Western Asia	YEM	NA	NA	NA	2000	6000	NA	ProMed, CDC Yemen 2000	2.00409e+07	NA
Asia	Western Asia	YEM	NA	NA	NA	2001	21	NA	OIE 1996-2004	NA	NA
Asia	Western Asia	YEM	NA	NA	NA	2002	NA	NA	OIE 1996-2004	NA	multiannual incidence - suspected
Asia	Western Asia	YEM	NA	NA	NA	2003	15	NA	OIE 1996-2004	NA	NA
Asia	Western Asia	YEM	NA	NA	NA	2004	NA	NA	OIE 1996-2004	NA	multiannual incidence
Africa	Southern Africa	ZAF	NA	NA	NA	1952	NA	NA	Swanepoel 2004	NA	NA
Africa	Southern Africa	ZAF	NA	NA	NA	1958	NA	NA	Swanepoel 2004	NA	NA
Africa	Southern Africa	ZAF	NA	NA	NA	1959	NA	NA	Swanepoel 2004	NA	NA
Africa	Southern Africa	ZAF	NA	NA	NA	1971	NA	NA	Swanepoel 2004	NA	NA
Africa	Southern Africa	ZAF	NA	NA	NA	1974	NA	NA	Swanepoel 2004, Paweska 2015	NA	NA
Africa	Southern Africa	ZAF	NA	NA	NA	2008	353	sheep, goats, cattle, buffalo	Pienaar 2013	NA	OIE-WAHIS more details
Africa	Southern Africa	ZAF	NA	NA	NA	2010	2791	14342case in report - OIE-WAHIS records	Pienaar 2013	NA	recorded in both indegenous and exotic wildlife
Africa	Southern Africa	ZAF	NA	NA	NA	2011	4139	NA	Pienaar 2013	NA	OIE-WAHIS more details
Africa	Southern Africa	ZAF	ZAF.1_1	Eastern Cape	NA	1973	NA	sheep	Pienaar 2013	NA	NA
Africa	Southern Africa	ZAF	ZAF.1_1	Eastern Cape	NA	1977	NA	NA	Pienaar 2013	NA	NA
Africa	Southern Africa	ZAF	ZAF.1_1	Eastern Cape	NA	1978	NA	NA	Pienaar 2013	NA	NA
Africa	Southern Africa	ZAF	ZAF.1_1	Eastern Cape	NA	1985	NA	NA	Pienaar 2013	NA	NA
Africa	Southern Africa	ZAF	ZAF.1_1	Eastern Cape	NA	2009	2	sheep, goats, cattle	OIE-WAHIS	NA	OIE-WAHIS more details
Africa	Southern Africa	ZAF	ZAF.1_1	Eastern Cape	NA	2010	550	sheep, goats, cattle	Pienaar 2013, ProMed, OIE-WAHIS	2.01003e+07	OIE-WAHIS more details
Africa	Southern Africa	ZAF	ZAF.1_1	Eastern Cape	NA	2011	NA	NA	Pienaar 2013	NA	NA
Africa	Southern Africa	ZAF	ZAF.2_1	Free State	NA	1951	NA	cattle, sheep	Gear 1951, Pienaar 2013	NA	NA
Africa	Southern Africa	ZAF	ZAF.2_1	Free State	Luckhoff	1953	NA	sheep	Gear 1955	NA	NA
Africa	Southern Africa	ZAF	ZAF.2_1	Free State	NA	1955	NA	NA	Pienaar 2013	NA	NA
Africa	Southern Africa	ZAF	ZAF.2_1	Free State	NA	1956	NA	NA	Pienaar 2013	NA	NA
Africa	Southern Africa	ZAF	ZAF.2_1	Free State	NA	1957	NA	NA	Pienaar 2013	NA	NA
Africa	Southern Africa	ZAF	ZAF.2_1	Free State	Frankfort, Kroonstad, Koppies, Odendaalsrus	1969	NA	NA	Swanepoel 2004, Pienaar 2013	NA	NA
Africa	Southern Africa	ZAF	ZAF.2_1	Free State	Frankfort, Kroonstad, Koppies, Odendaalsrus	1970	NA	NA	Swanepoel 2004, Pienaar 2013	NA	NA
Africa	Southern Africa	ZAF	ZAF.2_1	Free State	NA	1973	NA	sheep	Pienaar 2013	NA	NA
Africa	Southern Africa	ZAF	ZAF.2_1	Free State	NA	1975	NA	NA	Van Velden 1977, Swanepoel 2004, Paweska 2015	NA	NA
Africa	Southern Africa	ZAF	ZAF.2_1	Free State	NA	1976	NA	NA	Pienaar 2013, Swanepoel 2004, Paweska 2015	NA	NA
Africa	Southern Africa	ZAF	ZAF.2_1	Free State	NA	1977	NA	NA	Pienaar 2013	NA	NA
Africa	Southern Africa	ZAF	ZAF.2_1	Free State	NA	1978	NA	NA	Pienaar 2013	NA	NA
Africa	Southern Africa	ZAF	ZAF.2_1	Free State	NA	1981	NA	NA	Swanepoel 2004, Pienaar 2013	NA	NA
Africa	Southern Africa	ZAF	ZAF.2_1	Free State	NA	1982	NA	NA	Pienaar 2013	NA	NA
Africa	Southern Africa	ZAF	ZAF.2_1	Free State	NA	1983	NA	NA	Pienaar 2013	NA	NA
Africa	Southern Africa	ZAF	ZAF.2_1	Free State	NA	1984	NA	NA	Pienaar 2013	NA	NA
Africa	Southern Africa	ZAF	ZAF.2_1	Free State	Lejweleputswa District	2010	8847	NA	Pienaar 2013, ProMed, OIE-WAHIS	2.01003e+07	OIE-WAHIS more details
Africa	Southern Africa	ZAF	ZAF.2_1	Free State	NA	2018	335	sheep	ProMed, OIE-WAHIS	2.01806e+07	NA
Africa	Southern Africa	ZAF	ZAF.3_1	Gauteng	Johannesburg	1950	NA	cattle, sheep	Mundel 1951, Pienaar 2013, Paweska 2015, ProMed	2.00702e+07	NA
Africa	Southern Africa	ZAF	ZAF.3_1	Gauteng	Johannesburg (Southern Transvaal)	1951	NA	cattle, sheep	Mundel 1951, Gear 1951, Pienaar 2013, Paweska 2015	NA	NA
Africa	Southern Africa	ZAF	ZAF.3_1	Gauteng	NA	2008	NA	NA	Pienaar 2013	NA	NA
Africa	Southern Africa	ZAF	ZAF.3_1	Gauteng	NA	2010	5	sheep, goats, cattle	Pienaar 2013, ProMed, OIE-WAHIS	2.01003e+07	OIE-WAHIS more details
Africa	Southern Africa	ZAF	ZAF.4_1	KwaZulu-Natal	Lower Umfolozi	1969	NA	NA	Swanepoel 2004, Pienaar 2013	NA	NA
Africa	Southern Africa	ZAF	ZAF.4_1	KwaZulu-Natal	Lower Umfolozi	1970	NA	NA	Swanepoel 2004, Pienaar 2013	NA	NA
Africa	Southern Africa	ZAF	ZAF.4_1	KwaZulu-Natal	NA	1973	NA	sheep	Pienaar 2013	NA	NA
Africa	Southern Africa	ZAF	ZAF.4_1	KwaZulu-Natal	NA	1980	NA	NA	Pienaar 2013	NA	NA
Africa	Southern Africa	ZAF	ZAF.4_1	KwaZulu-Natal	NA	1981	NA	NA	Swanepoel 2004, Pienaar 2013	NA	NA
Africa	Southern Africa	ZAF	ZAF.4_1	KwaZulu-Natal	NA	1982	NA	NA	Pienaar 2013	NA	NA
Africa	Southern Africa	ZAF	ZAF.4_1	KwaZulu-Natal	NA	1983	NA	NA	Pienaar 2013	NA	NA
Africa	Southern Africa	ZAF	ZAF.4_1	KwaZulu-Natal	NA	1984	NA	NA	Pienaar 2013	NA	NA
Africa	Southern Africa	ZAF	ZAF.4_1	KwaZulu-Natal	NA	1985	NA	NA	Pienaar 2013	NA	NA
Africa	Southern Africa	ZAF	ZAF.4_1	KwaZulu-Natal	NA	1991	NA	NA	Pienaar 2013	NA	NA
Africa	Southern Africa	ZAF	ZAF.4_1	KwaZulu-Natal	NA	2009	275	sheep, goats, cattle	Pienaar 2013, ProMed, OIE-WAHIS	2.00903e+07	OIE-WAHIS more details
Africa	Southern Africa	ZAF	ZAF.5_1	Limpopo	NA	2008	NA	NA	Pienaar 2013	NA	NA
Africa	Southern Africa	ZAF	ZAF.5_1	Limpopo	NA	2010	1	sheep, goats, cattle	Pienaar 2013, OIE-WAHIS	NA	OIE-WAHIS more details
Africa	Southern Africa	ZAF	ZAF.6_1	Mpumalanga	Standerton	1969	NA	NA	Swanepoel 2004, Pienaar 2013	NA	NA
Africa	Southern Africa	ZAF	ZAF.6_1	Mpumalanga	Standerton	1970	NA	NA	Swanepoel 2004, Pienaar 2013	NA	NA
Africa	Southern Africa	ZAF	ZAF.6_1	Mpumalanga	Kruger National Park, Skukuza	1999	6	buffalo, goats	Pienaar 2013, ProMed	1.99902e+07	NA
Africa	Southern Africa	ZAF	ZAF.6_1	Mpumalanga	NA	2008	5	buffalo	Pienaar 2013, ProMed	2.00802e+07	NA
Africa	Southern Africa	ZAF	ZAF.6_1	Mpumalanga	NA	2008	NA	sheep, cattle	Mapaco 2012, Pienaar 2013, ProMed	2.00807e+07	NA
Africa	Southern Africa	ZAF	ZAF.6_1	Mpumalanga	NA	2009	11	sheep, goats, cattle	Pienaar 2013, OIE-WAHIS	NA	OIE-WAHIS more details
Africa	Southern Africa	ZAF	ZAF.6_1	Mpumalanga	NA	2010	31	sheep, goats, cattle	Pienaar 2013, ProMed, OIE-WAHIS	2.01003e+07	OIE-WAHIS more details
Africa	Southern Africa	ZAF	ZAF.7_1	North West	Western Transvaal	1951	NA	cattle, sheep	Gear 1951, Pienaar 2013	NA	NA
Africa	Southern Africa	ZAF	ZAF.7_1	North West	Vryburg	1969	NA	NA	Swanepoel 2004, Pienaar 2013	NA	NA
Africa	Southern Africa	ZAF	ZAF.7_1	North West	Vryburg	1970	NA	NA	Swanepoel 2004, Pienaar 2013	NA	NA
Africa	Southern Africa	ZAF	ZAF.7_1	North West	NA	1973	NA	sheep	Pienaar 2013	NA	NA
Africa	Southern Africa	ZAF	ZAF.7_1	North West	NA	1977	NA	NA	Pienaar 2013	NA	NA
Africa	Southern Africa	ZAF	ZAF.7_1	North West	NA	2008	22	cattle	Pienaar 2013, ProMed	2.00806e+07	NA
Africa	Southern Africa	ZAF	ZAF.7_1	North West	NA	2010	444	sheep, goats, cattle	Pienaar 2013, ProMed	2.01003e+07	OIE-WAHIS more details
Africa	Southern Africa	ZAF	ZAF.8_1	Northern Cape	NA	1951	NA	cattle, sheep	Gear 1951, Pienaar 2013	NA	NA
Africa	Southern Africa	ZAF	ZAF.8_1	Northern Cape	Gannapan	1953	NA	cattle, sheep	Pienaar 2013	NA	NA
Africa	Southern Africa	ZAF	ZAF.8_1	Northern Cape	NA	1973	NA	sheep	Pienaar 2013	NA	NA
Africa	Southern Africa	ZAF	ZAF.8_1	Northern Cape	NA	1977	NA	NA	Pienaar 2013	NA	NA
Africa	Southern Africa	ZAF	ZAF.8_1	Northern Cape	NA	1978	NA	NA	Pienaar 2013	NA	NA
Africa	Southern Africa	ZAF	ZAF.8_1	Northern Cape	NA	2009	53	sheep, goats, cattle	Pienaar 2013	NA	OIE-WAHIS more details
Africa	Southern Africa	ZAF	ZAF.8_1	Northern Cape	NA	2010	1062	sheep, goats, cattle	Pienaar 2013, ProMed	2.01003e+07	OIE-WAHIS more details
Africa	Southern Africa	ZAF	ZAF.8_1	Northern Cape	NA	2011	NA	NA	Pienaar 2013	NA	NA
Africa	Southern Africa	ZAF	ZAF.9_1	Western Cape	NA	1973	NA	sheep	Pienaar 2013	NA	NA
Africa	Southern Africa	ZAF	ZAF.9_1	Western Cape	NA	1983	NA	NA	Pienaar 2013	NA	NA
Africa	Southern Africa	ZAF	ZAF.9_1	Western Cape	NA	1985	NA	NA	Pienaar 2013	NA	NA
Africa	Southern Africa	ZAF	ZAF.9_1	Western Cape	NA	2010	611	sheep, goats, cattle	Pienaar 2013, ProMed	2.01003e+07	OIE-WAHIS more details
Africa	Southern Africa	ZAF	ZAF.9_1	Western Cape	NA	2011	NA	NA	Pienaar 2013	NA	NA
Africa	Eastern Africa	ZMB	NA	NA	NA	1973	NA	NA	Swanepoel 2004	NA	NA
Africa	Eastern Africa	ZMB	NA	NA	NA	1974	NA	NA	Davies 1992, Swanepoel 2004	NA	NA
Africa	Eastern Africa	ZMB	NA	NA	NA	1975	NA	NA	Davies 1992	NA	NA
Africa	Eastern Africa	ZMB	NA	NA	NA	1976	NA	NA	Davies 1992	NA	NA
Africa	Eastern Africa	ZMB	NA	NA	NA	1977	NA	NA	Davies 1992	NA	NA
Africa	Eastern Africa	ZMB	NA	NA	NA	1978	NA	NA	Davies 1992, Swanepoel 2004	NA	NA
Africa	Eastern Africa	ZMB	NA	NA	NA	1985	NA	NA	Swanepoel 2004	NA	NA
Africa	Eastern Africa	ZMB	NA	NA	NA	1995	NA	NA	OIE 1996-2004	NA	mulitannual incidence - last record
Africa	Eastern Africa	ZMB	NA	NA	NA	1997	NA	NA	OIE 1996-2004	NA	mulitannual incidence
Africa	Eastern Africa	ZWE	NA	NA	NA	1957	NA	NA	Swanepoel 2004	NA	NA
Africa	Eastern Africa	ZWE	NA	NA	NA	1970	NA	NA	Swanepoel 2004	NA	NA
Africa	Eastern Africa	ZWE	NA	NA	NA	1978	NA	sheep, cattle	Swanepoel 1976, Swanepoel 2004	NA	NA
Africa	Eastern Africa	ZWE	NA	NA	NA	1995	NA	NA	OIE 1996-2004	NA	mulitannual incidence - last record
Africa	Eastern Africa	ZWE	NA	NA	NA	1996	NA	NA	OIE 1996-2004	NA	multiannual incidence - no disease
Africa	Eastern Africa	ZWE	NA	NA	NA	1999	5	NA	OIE 1996-2004	NA	multiannual incidence
Africa	Eastern Africa	ZWE	ZWE.3_1	Manicaland	NA	2001	8	cattle	ProMed	2.00109e+07	2 OIE db
Africa	Eastern Africa	ZWE	ZWE.4_1	Mashonaland Central	NA	1969	NA	cattle	Swanepoel 1976, Swanepoel 2004	NA	NA
Africa	Eastern Africa	ZWE	ZWE.4_1	Mashonaland Central	NA	1998	NA	sheep	ProMed	1.99804e+07	NA
Africa	Eastern Africa	ZWE	ZWE.5_1	Mashonaland East	NA	1969	NA	cattle	Swanepoel 1976, Swanepoel 2004	NA	NA
Africa	Eastern Africa	ZWE	ZWE.5_1	Mashonaland East	NA	1998	NA	cattle	ProMed	1.99804e+07	10 in OIE db
Africa	Eastern Africa	ZWE	ZWE.6_1	Mashonaland West	NA	1969	NA	cattle	Swanepoel 1976, Swanepoel 2004	NA	NA
Africa	Eastern Africa	ZWE	ZWE.8_1	Matabeleland North	NA	1955	NA	sheep, cattle	Swanepoel 1976, Swanepoel 2004, Shone 1958	NA	NA
Africa	Eastern Africa	ZWE	ZWE.9_1	Matabeleland South	NA	1955	NA	sheep	Swanepoel 1976, Swanepoel 2004	NA	NA

## Sheet: HUMAN_SERO
Continent	Region	ADM_0	ADM1_code	ADM1_name	YEAR	YEAR_upper	OUTBREAK2	AGE_lower	AGE_upper	PEOPLE_CAT	PEOPLE_CAT2	SAMPLE_SIZE	POSITIVE	PROPORTION	TEST_USED	AB_TYPE	SOURCE
Africa	Eastern Africa	SSD	NA	NA	1936	NA	No	NA	NA	Unknown	Mix / Unknown	164	11	0.0670732	unknown	NA	Eisa 1984
Africa	Southern Africa	ZAF	ZAF.4_1	KwaZulu-Natal	1954	1957	Outbreak associated	0	14	Unknown	Mix / Unknown	138	8	0.057971	VNT	IgM_IgG	Smithburn 1959
Africa	Southern Africa	ZAF	ZAF.4_1	KwaZulu-Natal	1954	1957	Outbreak associated	15	NA	Unknown	Mix / Unknown	134	21	0.156716	VNT	IgM_IgG	Smithburn 1959
Africa	Southern Africa	ZAF	ZAF.1_1, ZAF.8_1, ZAF.9_1	Eastern Cape, Northern Cape, Western Cape	1956	NA	Outbreak associated	NA	NA	Random	Random	86	4	0.0465116	VNT	IgM_IgG	Kokernot 1956
Africa	Southern Africa	ZAF	ZAF.2_1	Free State	1956	NA	Outbreak associated	NA	NA	Random	Random	50	1	0.02	VNT	IgM_IgG	Kokernot 1956
Africa	Southern Africa	ZAF	ZAF.4_1	KwaZulu-Natal	1956	NA	Outbreak associated	NA	NA	Random	Random	35	3	0.0857143	VNT	IgM_IgG	Kokernot 1956
Africa	Southern Africa	ZAF	ZAF.5_1	Limpopo	1956	NA	Outbreak associated	NA	NA	Random	Random	30	0	0	VNT	IgM_IgG	Kokernot 1956
Africa	Eastern Africa	MOZ	NA	NA	1957	NA	No	16	NA	Random	Random	436	18	0.0412844	VNT	IgM_IgG	Kokernot 1960
Africa	Eastern Africa	MOZ	NA	NA	1957	NA	No	NA	15	Random	Random	397	5	0.0125945	VNT	IgM_IgG	Kokernot 1960
Africa	Southern Africa	BWA	BWA.12_1	North-West	1959	NA	No	19	NA	Unknown	Mix / Unknown	197	16	0.0812183	HI	IgM_IgG	Kokernot 1965 (2)
Africa	Southern Africa	BWA	BWA.12_1	North-West	1959	NA	No	NA	18	Unknown	Mix / Unknown	126	9	0.0714286	HI	IgM_IgG	Kokernot 1965 (2)
Africa	Southern Africa	BWA	NA	NA	1959	NA	No	19	NA	Unknown	Mix / Unknown	103	0	0	HI	IgM_IgG	Kokernot 1965 (2)
Africa	Southern Africa	BWA	NA	NA	1959	NA	No	NA	18	Unknown	Mix / Unknown	56	0	0	HI	IgM_IgG	Kokernot 1965 (2)
Africa	Southern Africa	NAM	NAM.13_1	Zambezi	1959	NA	No	19	NA	Unknown	Mix / Unknown	62	7	0.112903	HI	IgM_IgG	Kokernot 1965 (2)
Africa	Southern Africa	NAM	NAM.13_1	Zambezi	1959	NA	No	NA	18	Unknown	Mix / Unknown	58	5	0.0862069	HI	IgM_IgG	Kokernot 1965 (2)
Africa	Central Africa	AGO	NA	NA	1960	NA	No	19	NA	Unknown	Mix / Unknown	240	24	0.1	HI	IgM_IgG	Kokernot 1965 (1)
Africa	Central Africa	AGO	NA	NA	1960	NA	No	NA	18	Unknown	Mix / Unknown	252	8	0.031746	HI	IgM_IgG	Kokernot 1965 (1)
Africa	Southern Africa	ZAF	ZAF.1_1, ZAF.4_1	Eastern Cape, KwaZulu-Natal	1960	NA	Outbreak associated	0	NA	Unknown	Mix / Unknown	980	11	0.0112245	HI	IgM_IgG	McIntosh 1962, WHO 1969
Africa	Southern Africa	ZAF	ZAF.1_1, ZAF.8_1, ZAF.9_1	Eastern Cape, Northern Cape, Western Cape	1962	1964	No	16	NA	Unknown	Mix / Unknown	281	48	0.170819	HI	IgM_IgG	Dickinson 1965, WHO 1969
Africa	Southern Africa	ZAF	ZAF.8_1, ZAF.9_1	Northern Cape, Western Cape	1962	1964	No	0	16	Unknown	Mix / Unknown	580	32	0.0551724	HI	IgM_IgG	Dickinson 1965, WHO 1969
Africa	Eastern Africa	ZWE	NA	NA	1968	1973	All	NA	NA	Random	Random	3162	5	0.00158128	HI	IgM_IgG	Swanepoel 1979
Africa	Central Africa	AGO	AGO.1_1	Benguela	1971	1972	No	3	20	Random	Random	593	0	0	HI	IgM_IgG	Filipe 1975
Africa	Central Africa	AGO	AGO.10_1	Huíla	1971	1972	No	3	20	Random	Random	243	0	0	HI	IgM_IgG	Filipe 1975
Africa	Central Africa	AGO	AGO.11_1	Luanda	1971	1972	No	3	20	Random	Random	288	5	0.0173611	HI	IgM_IgG	Filipe 1975
Africa	Central Africa	AGO	AGO.12_1	Lunda Sul	1971	1972	No	3	20	Random	Random	272	0	0	HI	IgM_IgG	Filipe 1975
Africa	Central Africa	AGO	AGO.14_1	Malanje	1971	1972	No	3	20	Random	Random	302	3	0.00993377	HI	IgM_IgG	Filipe 1975
Africa	Central Africa	AGO	AGO.16_1	Namibe	1971	1972	No	3	20	Random	Random	295	0	0	HI	IgM_IgG	Filipe 1975
Africa	Central Africa	AGO	AGO.17_1	Uíge	1971	1972	No	3	20	Random	Random	479	0	0	HI	IgM_IgG	Filipe 1975
Africa	Central Africa	AGO	AGO.3_1	Bié	1971	1972	No	3	20	Random	Random	301	0	0	HI	IgM_IgG	Filipe 1975
Africa	Central Africa	AGO	AGO.4_1	Cabinda	1971	1972	No	3	20	Random	Random	301	0	0	HI	IgM_IgG	Filipe 1975
Africa	Central Africa	AGO	AGO.7_1	Cuanza Sul	1971	1972	No	3	20	Random	Random	603	0	0	HI	IgM_IgG	Filipe 1975
Africa	Central Africa	AGO	AGO.8_1	Cunene	1971	1972	No	3	20	Random	Random	615	0	0	HI	IgM_IgG	Filipe 1975
Africa	Central Africa	AGO	AGO.9_1	Huambo	1971	1972	No	3	20	Random	Random	298	0	0	HI	IgM_IgG	Filipe 1975
Africa	Western Africa	NGA	NGA.32_1	Plateau	1971	1978	No	0	19	Mix	Mix / Unknown	114	3	0.0263158	Complement Fixing	IgM_IgG	Tomori 1980
Africa	Western Africa	NGA	NGA.32_1	Plateau	1971	1978	No	20	39	Mix	Mix / Unknown	390	35	0.0897436	Complement Fixing	IgM_IgG	Tomori 1980
Africa	Western Africa	NGA	NGA.32_1	Plateau	1971	1978	No	40	NA	Mix	Mix / Unknown	44	3	0.0681818	Complement Fixing	IgM_IgG	Tomori 1980
Africa	Western Africa	NGA	NGA.14_1	Enugu	1971	1978	No	0	19	Mix	Mix / Unknown	65	3	0.0461538	Complement Fixing	IgM_IgG	Tomori 1980
Africa	Western Africa	NGA	NGA.14_1	Enugu	1971	1978	No	20	39	Mix	Mix / Unknown	40	2	0.05	Complement Fixing	IgM_IgG	Tomori 1980
Africa	Western Africa	NGA	NGA.14_1	Enugu	1971	1978	No	40	NA	Mix	Mix / Unknown	27	2	0.0740741	Complement Fixing	IgM_IgG	Tomori 1980
Africa	Western Africa	NGA	NGA.22_1, NGA.27_1	Niger, Kebbi	1971	1978	No	0	19	Mix	Mix / Unknown	104	3	0.0288462	Complement Fixing	IgM_IgG	Tomori 1980
Africa	Western Africa	NGA	NGA.22_1, NGA.27_1	Niger, Kebbi	1971	1978	No	20	39	Mix	Mix / Unknown	493	20	0.040568	Complement Fixing	IgM_IgG	Tomori 1980
Africa	Western Africa	NGA	NGA.22_1, NGA.27_1	Niger, Kebbi	1971	1978	No	40	NA	Mix	Mix / Unknown	150	4	0.0266667	Complement Fixing	IgM_IgG	Tomori 1980
Africa	Western Africa	NGA	NGA.31_1	Oyo	1971	1978	No	0	19	Mix	Mix / Unknown	378	32	0.0846561	Complement Fixing	IgM_IgG	Tomori 1980
Africa	Western Africa	NGA	NGA.31_1	Oyo	1971	1978	No	20	39	Mix	Mix / Unknown	90	12	0.133333	Complement Fixing	IgM_IgG	Tomori 1980
Africa	Western Africa	NGA	NGA.31_1	Oyo	1971	1978	No	40	NA	Mix	Mix / Unknown	11	3	0.272727	Complement Fixing	IgM_IgG	Tomori 1980
Africa	Western Africa	NGA	NGA.7_1	Benue	1971	1978	No	0	19	Mix	Mix / Unknown	1	0	0	Complement Fixing	IgM_IgG	Tomori 1980
Africa	Western Africa	NGA	NGA.7_1	Benue	1971	1978	No	20	39	Mix	Mix / Unknown	296	21	0.0709459	Complement Fixing	IgM_IgG	Tomori 1980
Africa	Western Africa	NGA	NGA.7_1	Benue	1971	1978	No	40	NA	Mix	Mix / Unknown	20	3	0.15	Complement Fixing	IgM_IgG	Tomori 1980
Africa	Eastern Africa	MDG	MDG.2_1	Antsiranana	1977	1987	No	NA	NA	NA	Mix / Unknown	271	NA	NA	NA	NA	Fontenille 1988
Africa	Central Africa	CAF	CAF.7_1	Lobaye	1978	NA	No	NA	NA	Unknown	Mix / Unknown	497	0	0	IFA	Unknown	Gonzalez 1987
Africa	Northern Africa	EGY	EGY.16_1	Ash Sharqiyah	1978	NA	Outbreak associated	NA	NA	Pregnant_Aborted	Clinical sign	51	14	0.27451	HI	IgM_IgG	Abdel-Aziz 1980
Africa	Northern Africa	EGY	EGY.16_1	Ash Sharqiyah	1978	NA	Outbreak associated	NA	NA	Pregnant_Aborted	Clinical sign	45	14	0.311111	HI	IgM_IgG	Abdel-Aziz 1980
Africa	Northern Africa	EGY	EGY.16_1	Ash Sharqiyah	1978	NA	Outbreak associated	NA	NA	Random	Random	115	38	0.330435	HI	IgM_IgG	Abdel-Aziz 1980
Africa	Northern Africa	SDN	NA	NA	1978	1980	No	NA	NA	Unknown	Mix / Unknown	846	27	0.0319149	unknown	NA	Saleh 1981
Africa	Southern Africa	ZAF	NA	NA	1978	NA	Outbreak associated	NA	NA	High_risk	High_risk	1108	156	0.140794	HI	IgM_IgG	Swanepoel 1985
Africa	Southern Africa	NAM	NAM.1_1	Karas	1978	NA	No	NA	NA	High_risk	High_risk	47	13	0.276596	HI, IFA	IgM_IgG	McIntosh 1980
Africa	Southern Africa	ZAF	ZAF.1_1	Eastern Cape	1978	NA	Outbreak associated	NA	NA	High_risk	High_risk	341	25	0.0733138	HI, IFA	IgM_IgG	McIntosh 1980
Africa	Southern Africa	ZAF	ZAF.2_1	Free State	1978	NA	Outbreak associated	NA	NA	High_risk	High_risk	692	94	0.135838	HI, IFA	IgM_IgG	McIntosh 1980
Africa	Southern Africa	ZAF	ZAF.8_1	Northern Cape	1978	NA	Outbreak associated	NA	NA	High_risk	High_risk	82	37	0.45122	HI, IFA	IgM_IgG	McIntosh 1980
Africa	Eastern Africa	ZWE	ZWE.6_1	Mashonaland West	1978	NA	Outbreak associated	NA	NA	High_risk	High_risk	365	32	0.0876712	HI	IgM_IgG	Chambers 1980
Africa	Eastern Africa	ZWE	ZWE.6_1	Mashonaland West	1978	NA	Outbreak associated	NA	NA	Random	Random	49	0	0	HI	IgM_IgG	Chambers 1980
Africa	Central Africa	CAF	CAF.9_1	Mbomou	1979	NA	No	NA	NA	Unknown	Mix / Unknown	499	0	0	IFA	Unknown	Gonzalez 1987
Asia	Western Asia	KWT	NA	NA	1979	1982	No	NA	NA	Hospital	Clinical sign	501	0	0	IF	IgM_IgG	Al-Nakib 1984
Africa	Central Africa	CAF	CAF.11_1	Nana-Mambéré	1980	NA	No	NA	NA	Unknown	Mix / Unknown	184	3	0.0163043	IFA	Unknown	Gonzalez 1987
Africa	Central Africa	CAF	CAF.12_1	Ombella-M'poko	1980	NA	No	NA	NA	Unknown	Mix / Unknown	100	4	0.04	IFA	Unknown	Gonzalez 1987
Africa	Central Africa	CAF	CAF.13_1	Ouaka	1980	NA	No	NA	NA	Unknown	Mix / Unknown	90	0	0	IFA	Unknown	Gonzalez 1987
Africa	Central Africa	CAF	CAF.17_1	Vakaga	1980	NA	No	NA	NA	Unknown	Mix / Unknown	280	0	0	IFA	Unknown	Gonzalez 1987
Africa	Northern Africa	EGY	EGY.26_1	Shamal Sina'	1980	NA	No	NA	NA	Military	Mix / Unknown	191	6	0.0314136	HI	IgM_IgG	Kark 1982
Africa	Central Africa	CAF	NA	NA	1980	1990	No	NA	NA	Random	Random	4295	33	0.00768335	IFA	IgG	Johnson 1993
Africa	Southern Africa	ZAF	NA	NA	1980	1984	Outbreak associated	NA	NA	Febrile	Clinical sign	130	0	0	IFA	IgM_IgG	Swanepoel 1985
Africa	Central Africa	CAF	CAF.12_1	Ombella-M'poko	1981	NA	No	NA	NA	Unknown	Mix / Unknown	179	5	0.027933	IFA	Unknown	Gonzalez 1987
Africa	Central Africa	CAF	CAF.13_1	Ouaka	1981	NA	No	NA	NA	Unknown	Mix / Unknown	44	0	0	IFA	Unknown	Gonzalez 1987
Africa	Central Africa	CAF	CAF.16_1	Sangha-Mbaéré	1981	NA	No	NA	NA	Unknown	Mix / Unknown	80	0	0	IFA	Unknown	Gonzalez 1987
Africa	Eastern Africa	MOZ	NA	NA	1981	1983	No	NA	NA	Pregnant_Aborted	Clinical sign	1163	28	0.0240757	ELISA	IgG	Niklasson 1987
Africa	Central Africa	CAF	CAF.11_1	Nana-Mambéré	1982	NA	No	NA	NA	Unknown	Mix / Unknown	94	2	0.0212766	IFA	Unknown	Gonzalez 1987
Africa	Western Africa	SEN	SEN.6_1	Kédougou	1982	NA	No	NA	NA	Random	Random	163	0	0	IFA	IgM_IgG	Saluzzo 1987
Africa	Western Africa	BFA	BFA.8_1	Est	1983	NA	No	NA	NA	Random	Random	360	3	0.00833333	IFA	IgM_IgG	Saluzzo 1987
Africa	Central Africa	CAF	CAF.14_1	Ouham-Pendé	1983	NA	No	NA	NA	Unknown	Mix / Unknown	35	0	0	IFA	Unknown	Gonzalez 1987
Africa	Central Africa	CAF	CAF.17_1	Vakaga	1983	NA	No	NA	NA	Unknown	Mix / Unknown	64	0	0	IFA	Unknown	Gonzalez 1987
Africa	Central Africa	CAF	CAF.9_1	Mbomou	1983	NA	No	NA	NA	Unknown	Mix / Unknown	22	2	0.0909091	IFA	Unknown	Gonzalez 1987
Africa	Southern Africa	ZAF	NA	NA	1983	1984	Outbreak associated	NA	NA	Febrile	Clinical sign	318	21	0.0660377	IFA	IgM_IgG	Swanepoel 1985
Africa	Western Africa	SEN	NA	NA	1983	NA	No	NA	NA	Random	Random	146	0	0	IFA	IgM_IgG	Saluzzo 1987
Africa	Central Africa	CAF	CAF.12_1	Ombella-M'poko	1984	NA	No	NA	NA	Unknown	Mix / Unknown	100	1	0.01	IFA	Unknown	Gonzalez 1987
Africa	Central Africa	CAF	CAF.14_1	Ouham-Pendé	1984	NA	No	NA	NA	Unknown	Mix / Unknown	96	0	0	IFA	Unknown	Gonzalez 1987
Africa	Western Africa	MRT	MRT.5_1	Gorgol	1984	NA	No	NA	NA	Random	Random	181	23	0.127072	IFA	IgM_IgG	Saluzzo 1987
Africa	Western Africa	MRT	MRT.6_1	Guidimaka	1984	NA	No	NA	NA	High_risk	High_risk	33	9	0.272727	IFA	IgM_IgG	Saluzzo 1985
Africa	Western Africa	MRT	MRT.6_1	Guidimaka	1984	NA	No	NA	NA	Random	Random	26	0	0	IFA	IgM_IgG	Saluzzo 1985
Africa	Western Africa	MRT	MRT.6_1	Guidimaka	1984	NA	No	NA	NA	Random	Random	59	9	0.152542	IFA	IgM_IgG	Saluzzo 1987
Africa	Eastern Africa	UGA	NA	NA	1984	NA	No	20	40	Random	Random	15	1	0.0666667	IFA	IgM_IgG	Rodhain 1989
Africa	Western Africa	SEN	NA	NA	1984	NA	No	NA	NA	Random	Random	203	0	0	IFA	IgM_IgG	Saluzzo 1987
Africa	Western Africa	SEN	SEN.12_1	Tambacounda	1984	NA	No	NA	NA	Random	Random	341	5	0.0146628	IFA	IgM_IgG	Saluzzo 1987
Africa	Western Africa	SEN	SEN.14_1	Ziguinchor	1984	NA	No	NA	NA	Random	Random	481	4	0.00831601	IFA	IgM_IgG	Saluzzo 1987
Africa	Eastern Africa	UGA	UGA.45_1	Nakapiripirit	1984	NA	No	20	40	Random	Random	117	2	0.017094	IFA	IgM_IgG	Rodhain 1989
Africa	Central Africa	CAF	CAF.11_1	Nana-Mambéré	1985	NA	No	NA	NA	Unknown	Mix / Unknown	256	2	0.0078125	IFA	Unknown	Gonzalez 1987
Africa	Central Africa	CAF	CAF.14_1	Ouham-Pendé	1985	NA	No	NA	NA	Unknown	Mix / Unknown	31	0	0	IFA	Unknown	Gonzalez 1987
Africa	Central Africa	CAF	CAF.17_1	Vakaga	1985	NA	No	NA	NA	Unknown	Mix / Unknown	124	1	0.00806452	IFA	Unknown	Gonzalez 1987
Africa	Central Africa	CAF	CAF.2.1	Bangui	1985	1987	No	NA	NA	Random	Random	327	0	0	IFA	IgM_IgG	Gonzalez 1989
Africa	Central Africa	CAF	CAF.4_1	Haut-Mbomou	1985	NA	No	NA	NA	Unknown	Mix / Unknown	222	0	0	IFA	Unknown	Gonzalez 1987
Africa	Central Africa	CAF	CAF.7_1	Lobaye	1985	NA	No	NA	NA	Unknown	Mix / Unknown	94	0	0	IFA	Unknown	Gonzalez 1987
Africa	Central Africa	CMR	CMR.4_1	Extrême-Nord	1985	1987	No	NA	NA	Random	Random	774	1	0.00129199	IFA	IgM_IgG	Gonzalez 1989
Africa	Central Africa	CMR	CMR.5_1	Littoral	1985	1987	No	NA	NA	Random	Random	378	4	0.010582	IFA	IgM_IgG	Gonzalez 1989
Africa	Central Africa	COG	COG.10_1	Pointe Noire	1985	1987	No	NA	NA	Random	Random	360	0	0	IFA	IgM_IgG	Gonzalez 1989
Africa	Central Africa	COG	COG.2_1	Brazzaville	1985	1987	No	NA	NA	Random	Random	368	0	0	IFA	IgM_IgG	Gonzalez 1989
Africa	Central Africa	GAB	GAB.1_1	Estuaire	1985	1987	No	NA	NA	Random	Random	349	0	0	IFA	IgM_IgG	Gonzalez 1989
Africa	Central Africa	GAB	GAB.2_1	Haut-Ogooué	1985	1987	No	NA	NA	Random	Random	384	0	0	IFA	IgM_IgG	Gonzalez 1989
Africa	Central Africa	GAB	GAB.4_1	Ngounié	1985	1987	No	NA	NA	Random	Random	372	0	0	IFA	IgM_IgG	Gonzalez 1989
Africa	Central Africa	GAB	GAB.6_1	Ogooué-Ivindo	1985	1987	No	NA	NA	Random	Random	360	0	0	IFA	IgM_IgG	Gonzalez 1989
Africa	Central Africa	GAB	GAB.8_1	Ogooué-Maritime	1985	1987	No	NA	NA	Random	Random	376	2	0.00531915	IFA	IgM_IgG	Gonzalez 1989
Africa	Central Africa	GNQ	GNQ.2_1,GNQ.3_1	Bioko Norte, Bioko Sur	1985	1987	No	NA	NA	Random	Random	308	0	0	IFA	IgM_IgG	Gonzalez 1989
Africa	Central Africa	GNQ	GNQ.7_1	Wele-Nzas	1985	1987	No	NA	NA	Random	Random	380	1	0.00263158	IFA	IgM_IgG	Gonzalez 1989
Africa	Western Africa	MRT	NA	NA	1985	1986	No	NA	NA	NA	Mix / Unknown	965	2	0.00207254	NA	NA	Lepers 1988
Africa	Western Africa	NGA	NA	NA	1985	1989	No	NA	NA	High_risk	High_risk	461	107	0.232104	ELISA	IgM	Olaleye 1996 (2)
Africa	Western Africa	SEN	NA	NA	1985	NA	No	NA	NA	Random	Random	229	1	0.00436681	IFA	IgM_IgG	Saluzzo 1987
Africa	Southern Africa	NAM	NAM.4_1	Kavango	1985	NA	Outbreak associated	NA	NA	Random	Random	189	4	0.021164	HI	IgM_IgG	Joubert 1985
Africa	Central Africa	TCD	TCD.22_1	Ville de N'Djamena	1985	1987	No	NA	NA	Random	Random	334	1	0.00299401	IFA	IgM_IgG	Gonzalez 1989
Africa	Central Africa	CAF	CAF.13_1	Ouaka	1986	NA	No	NA	NA	Unknown	Mix / Unknown	95	0	0	IFA	Unknown	Gonzalez 1987
Africa	Central Africa	CAF	CAF.5_1	Haute-Kotto	1986	NA	No	NA	NA	Unknown	Mix / Unknown	285	0	0	IFA	Unknown	Gonzalez 1987
Africa	Western Africa	MRT	MRT.2_1, MRT.6_1, MRT.8_1	Assaba, Guidimaka, Hodh El Gharbi	1986	NA	No	NA	NA	High_risk	High_risk	240	32	0.133333	IFA, PRNT	IgM_IgG	Saluzzo 1987 (2)
Africa	Northern Africa	SDN	SDN.15_1	South Kurdufan	1986	NA	No	NA	NA	Febrile	Clinical sign	130	3	0.0230769	ELISA	IgM_IgG	Woodruff 1988
Africa	Eastern Africa	DJI	DJI.5_1	Tadjourah	1987	NA	No	NA	NA	Random	Random	60	0	0	IFA	IgM_IgG	Salah 1988
Africa	Western Africa	MRT	MRT.13_1	Trarza	1987	NA	Outbreak associated	NA	NA	Random	Random	1126	292	0.259325	ELISA	IgM	Jouan 1988
Africa	Eastern Africa	DJI	NA	NA	1987	NA	No	18	NA	Random	Random	50	0	0	IFA	IgM_IgG	Salah 1988
Africa	Eastern Africa	DJI	NA	NA	1987	NA	No	NA	NA	Febrile	Clinical sign	41	0	0	IFA	IgM_IgG	Salah 1988
Africa	Eastern Africa	KEN	NA	NA	1987	NA	No	NA	NA	Hospital	Clinical sign	1624	45	0.0277094	IFA	IgM_IgG	Morrill 1991
Africa	Central Africa	CMR	NA	NA	1988	NA	No	NA	NA	Random	Random	375	4	0.0106667	unknown	NA	Paix 1988
Africa	Eastern Africa	KEN	KEN.31_1	Nakuru	1989	NA	Outbreak associated	NA	NA	High_risk	High_risk	30	12	0.4	NA	IgG	Logan 1992
Africa	Northern Africa	EGY	NA	NA	1989	NA	No	NA	NA	Random	Random	223	8	0.0358744	ELISA	IgG	Corwin 1992
Africa	Northern Africa	SDN	SDN.10_1	Northern	1989	NA	No	NA	NA	Febrile	Clinical sign	185	43	0.232432	ELISA	IgG	Watts 1994
Africa	Western Africa	SEN	SEN.9_1	Matam	1989	NA	Outbreak associated	NA	NA	High_risk	High_risk	273	61	0.223443	ELISA	IgG	Wilson 1994
Africa	Northern Africa	EGY	EGY.16_1	Ash Sharqiyah	1990	NA	No	NA	NA	NA	Mix / Unknown	915	137	0.149727	ELISA	IgG	Corwin 1993
Africa	Eastern Africa	MDG	NA	NA	1990	NA	Outbreak associated	NA	NA	Febrile	Clinical sign	15	5	0.333333	IFA	Unknown	Morvan 1991
Africa	Eastern Africa	MDG	NA	NA	1990	NA	Outbreak associated	NA	NA	Random	Random	111	10	0.0900901	IFA	Unknown	Morvan 1991
Africa	Eastern Africa	MDG	MDG.1_1	Antananarivo	1991	NA	Outbreak associated	NA	NA	Febrile	Clinical sign	135	1	0.00740741	ELISA	IgM	Morvan 1992 (1)
Africa	Eastern Africa	MDG	MDG.1_1	Antananarivo	1991	NA	Outbreak associated	NA	NA	Random	Random	166	12	0.0722892	ELISA	IgM	Morvan 1992 (1)
Africa	Eastern Africa	MDG	MDG.1_1	Antananarivo	1991	NA	Outbreak associated	NA	NA	High_risk	High_risk	994	82	0.082495	IFA	IgG	Morvan 1992 (2)
Africa	Northern Africa	EGY	EGY.1_1	Ad Daqahliyah	1993	NA	Outbreak associated	NA	NA	High_risk	High_risk	99	2	0.020202	ELISA	IgM	Abu-Elyazeed 1996
Africa	Northern Africa	EGY	EGY.11_1	Al Qahirah	1993	NA	Outbreak associated	NA	NA	High_risk	High_risk	100	0	0	ELISA	IgM	Abu-Elyazeed 1996
Africa	Northern Africa	EGY	EGY.12_1	Al Qalyubiyah	1993	NA	Outbreak associated	NA	NA	High_risk	High_risk	100	0	0	ELISA	IgM	Abu-Elyazeed 1996
Africa	Northern Africa	EGY	EGY.16_1	Ash Sharqiyah	1993	NA	Outbreak associated	NA	NA	High_risk	High_risk	26	2	0.0769231	ELISA	IgM	Abu-Elyazeed 1996
Africa	Northern Africa	EGY	EGY.17_1	Aswan	1993	NA	Outbreak associated	NA	NA	Random	Random	685	69	0.10073	ELISA	IgM	CDC Egypt 1993
Africa	Northern Africa	EGY	EGY.19_1	Bani Suwayf	1993	NA	Outbreak associated	NA	NA	High_risk	High_risk	65	0	0	ELISA	IgM	Abu-Elyazeed 1996
Africa	Northern Africa	EGY	EGY.20_1	Bur Sa`id	1993	NA	Outbreak associated	NA	NA	High_risk	High_risk	99	3	0.030303	ELISA	IgM	Abu-Elyazeed 1996
Africa	Northern Africa	EGY	EGY.21_1	Dumyat	1993	NA	Outbreak associated	NA	NA	High_risk	High_risk	100	1	0.01	ELISA	IgM	Abu-Elyazeed 1996
Africa	Northern Africa	EGY	EGY.22_1	Janub Sina'	1993	NA	Outbreak associated	NA	NA	High_risk	High_risk	31	0	0	ELISA	IgM	Abu-Elyazeed 1996
Africa	Northern Africa	EGY	EGY.23_1	Kafr ash Shaykh	1993	NA	Outbreak associated	NA	NA	High_risk	High_risk	100	1	0.01	ELISA	IgM	Abu-Elyazeed 1996
Africa	Northern Africa	EGY	EGY.26_1	Shamal Sina'	1993	NA	Outbreak associated	NA	NA	High_risk	High_risk	47	0	0	ELISA	IgM	Abu-Elyazeed 1996
Africa	Northern Africa	EGY	EGY.3_1	Al Buhayrah	1993	NA	Outbreak associated	NA	NA	High_risk	High_risk	46	0	0	ELISA	IgM	Abu-Elyazeed 1996
Africa	Northern Africa	EGY	EGY.5_1	Al Gharbiyah	1993	NA	Outbreak associated	NA	NA	High_risk	High_risk	100	3	0.03	ELISA	IgM	Abu-Elyazeed 1996
Africa	Northern Africa	EGY	EGY.7_1	Al Isma`iliyah	1993	NA	Outbreak associated	NA	NA	High_risk	High_risk	100	10	0.1	ELISA	IgM	Abu-Elyazeed 1996
Africa	Northern Africa	EGY	EGY.8_1	Al Jizah	1993	NA	Outbreak associated	NA	NA	High_risk	High_risk	68	0	0	ELISA	IgM	Abu-Elyazeed 1996
Africa	Northern Africa	EGY	EGY.9_1	Al Minufiyah	1993	NA	Outbreak associated	NA	NA	High_risk	High_risk	100	2	0.02	ELISA	IgM	Abu-Elyazeed 1996
Africa	Eastern Africa	KEN	KEN.43_1	Turkana	1994	NA	Outbreak associated	NA	NA	Random	Random	675	129	0.191111	ELISA	IgG	LaBeaud 2008
Africa	Central Africa	CAF	NA	NA	1994	1997	Outbreak associated	NA	NA	Random	Random	1762	122	0.0692395	ELISA	IgG	Nakounne 2000
Africa	Western Africa	SEN	SEN.10_1	Saint-Louis	1995	NA	Outbreak associated	NA	NA	Random	Random	496	80	0.16129	ELISA	IgG	Thonnon 2002
Africa	Eastern Africa	KEN	KEN.19_1	Kwale	1996	NA	No	NA	NA	Random	Random	169	5	0.0295858	ELISA	IgG	LaBeaud 2008
Africa	Eastern Africa	KEN	KEN.44_1	Uasin Gishu	1996	NA	No	NA	NA	Random	Random	119	0	0	ELISA	IgG	LaBeaud 2008
Africa	Western Africa	SEN	SEN.10_1	Saint-Louis	1996	NA	No	NA	NA	Random	Random	850	127	0.149412	ELISA	IgG	Thonnon 2002
Africa	Eastern Africa	KEN	KEN.19_1	Kwale	1997	NA	Outbreak associated	NA	NA	Random	Random	106	1	0.00943396	ELISA	IgG	LaBeaud 2008
Africa	Eastern Africa	KEN	KEN.44_1	Uasin Gishu	1997	NA	Outbreak associated	NA	NA	Random	Random	101	1	0.00990099	ELISA	IgG	LaBeaud 2008
Africa	Eastern Africa	KEN	KEN.7_1	Garissa	1997	1998	Outbreak associated	NA	NA	Febrile	Clinical sign	171	31	0.181287	ELISA	IgG	Woods 2002
Africa	Eastern Africa	KEN	NA	NA	1997	1998	Outbreak associated	NA	NA	Random	Random	806	123	0.152605	VNT	IgM_IgG	Paweska 2005
Africa	Eastern Africa	TZA	NA	NA	1997	1998	Outbreak associated	NA	NA	Random	Random	220	63	0.286364	VNT	IgM_IgG	Paweska 2005
Africa	Eastern Africa	UGA	NA	NA	1997	1998	No	NA	NA	Random	Random	109	1	0.00917431	VNT	IgM_IgG	Paweska 2005
Africa	Eastern Africa	KEN	KEN.19_1	Kwale	1998	NA	Outbreak associated	NA	NA	Random	Random	93	0	0	ELISA	IgG	LaBeaud 2008
Africa	Western Africa	SEN	SEN.12_1	Tambacounda	1998	NA	Outbreak associated	NA	NA	Random	Random	1520	79	0.0519737	ELISA	IgG	Marrama 2005
Africa	Northern Africa	EGY	NA	NA	1999	NA	No	NA	NA	Workers	Mix / Unknown	264	23	0.0871212	ELISA	IgG	El-Esnawy 2001
Asia	Southern Asia	IRN	IRN.10_1	Hamadan	2000	2004	No	NA	NA	Febrile	Clinical sign	4	0	0	ELISA	Unknown	Chinikar 2005
Asia	Southern Asia	IRN	IRN.11_1	Hormozgan	2000	2004	No	NA	NA	Febrile	Clinical sign	21	0	0	ELISA	Unknown	Chinikar 2005
Asia	Southern Asia	IRN	IRN.13_1	Kerman	2000	2004	No	NA	NA	Febrile	Clinical sign	2	0	0	ELISA	Unknown	Chinikar 2005
Asia	Southern Asia	IRN	IRN.15_1	Khuzestan	2000	2004	No	NA	NA	Febrile	Clinical sign	11	0	0	ELISA	Unknown	Chinikar 2005
Asia	Southern Asia	IRN	IRN.17_1	Kordestan	2000	2004	No	NA	NA	Febrile	Clinical sign	14	0	0	ELISA	Unknown	Chinikar 2005
Asia	Southern Asia	IRN	IRN.18_1	Lorestan	2000	2004	No	NA	NA	Febrile	Clinical sign	12	0	0	ELISA	Unknown	Chinikar 2005
Asia	Southern Asia	IRN	IRN.19_1	Markazi	2000	2004	No	NA	NA	Febrile	Clinical sign	9	0	0	ELISA	Unknown	Chinikar 2005
Asia	Southern Asia	IRN	IRN.20_1	Mazandaran	2000	2004	No	NA	NA	Febrile	Clinical sign	16	0	0	ELISA	Unknown	Chinikar 2005
Asia	Southern Asia	IRN	IRN.21_1, IRN.24_1, IRN.27_1	Khorasan	2000	2004	No	NA	NA	Febrile	Clinical sign	25	0	0	ELISA	Unknown	Chinikar 2005
Asia	Southern Asia	IRN	IRN.22_1	Qazvin	2000	2004	No	NA	NA	Febrile	Clinical sign	2	0	0	ELISA	Unknown	Chinikar 2005
Asia	Southern Asia	IRN	IRN.23_1	Qom	2000	2004	No	NA	NA	Febrile	Clinical sign	5	0	0	ELISA	Unknown	Chinikar 2005
Asia	Southern Asia	IRN	IRN.25_1	Semnan	2000	2004	No	NA	NA	Febrile	Clinical sign	2	0	0	ELISA	Unknown	Chinikar 2005
Asia	Southern Asia	IRN	IRN.26_1	Sistan and Baluchestan	2000	2004	No	NA	NA	Febrile	Clinical sign	257	0	0	ELISA	Unknown	Chinikar 2005
Asia	Southern Asia	IRN	IRN.28_1	Tehran	2000	2004	No	NA	NA	Febrile	Clinical sign	119	0	0	ELISA	Unknown	Chinikar 2005
Asia	Southern Asia	IRN	IRN.29_1	West Azarbaijan	2000	2004	No	NA	NA	Febrile	Clinical sign	12	0	0	ELISA	Unknown	Chinikar 2005
Asia	Southern Asia	IRN	IRN.3_1	Bushehr	2000	2004	No	NA	NA	Febrile	Clinical sign	13	0	0	ELISA	Unknown	Chinikar 2005
Asia	Southern Asia	IRN	IRN.30_1	Yazd	2000	2004	No	NA	NA	Febrile	Clinical sign	12	0	0	ELISA	Unknown	Chinikar 2005
Asia	Southern Asia	IRN	IRN.31_1	Zanjan	2000	2004	No	NA	NA	Febrile	Clinical sign	1	0	0	ELISA	Unknown	Chinikar 2005
Asia	Southern Asia	IRN	IRN.4_1	Chahar Mahall and Bakhtiari	2000	2004	No	NA	NA	Febrile	Clinical sign	2	0	0	ELISA	Unknown	Chinikar 2005
Asia	Southern Asia	IRN	IRN.5_1	East Azarbaijan	2000	2004	No	NA	NA	Febrile	Clinical sign	6	0	0	ELISA	Unknown	Chinikar 2005
Asia	Southern Asia	IRN	IRN.6_1	Esfahan	2000	2004	No	NA	NA	Febrile	Clinical sign	72	0	0	ELISA	Unknown	Chinikar 2005
Asia	Southern Asia	IRN	IRN.7_1	Fars	2000	2004	No	NA	NA	Febrile	Clinical sign	45	0	0	ELISA	Unknown	Chinikar 2005
Asia	Southern Asia	IRN	IRN.8_1	Gilan	2000	2004	No	NA	NA	Febrile	Clinical sign	7	0	0	ELISA	Unknown	Chinikar 2005
Asia	Southern Asia	IRN	IRN.9_1	Golestan	2000	2004	No	NA	NA	Febrile	Clinical sign	13	0	0	ELISA	Unknown	Chinikar 2005
Asia	Southern Asia	IRN	NA	NA	2000	2004	No	NA	NA	Febrile	Clinical sign	1	0	0	ELISA	Unknown	Chinikar 2005
Africa	Southern Africa	ZAF	NA	NA	2001	2003	No	NA	NA	Random	Random	232	2	0.00862069	VNT	IgM_IgG	Paweska 2005
Africa	Western Africa	MRT	MRT.2_1, MRT.3_1, MRT.13_1	Assaba, Brakna,Trarza	2003	NA	Outbreak associated	NA	NA	Suspected cases	Clinical sign	98	10	0.102041	ELISA	IgG	Faye 2007
Africa	Western Africa	MRT	MRT.2_1, MRT.3_1, MRT.13_1	Assaba, Brakna,Trarza	2003	NA	Outbreak associated	NA	NA	Suspected cases	Clinical sign	98	25	0.255102	ELISA	IgM	Faye 2007
Africa	Eastern Africa	KEN	KEN.4_1,KEN.14_1,KEN.37_1	Busia, Kilifi, Samburu	2004	NA	No	NA	NA	Random	Random	1141	80	0.0701139	ELISA	IgG	Mease 2011
Africa	Eastern Africa	TZA	NA	NA	2004	NA	No	NA	NA	High_risk	High_risk	199	8	0.040201	ELISA	IgG	Swai 2009
Africa	Central Africa	CMR	CMR.3_1	Est	2005	2012	No	0	20	Random	Random	12	0	0	ELISA	IgG	Sadeuh-Mba 2018
Africa	Central Africa	CMR	CMR.3_1	Est	2005	2012	No	0	80	Random	Random	137	17	0.124088	ELISA	IgG	Sadeuh-Mba 2018
Africa	Central Africa	CMR	CMR.3_1	Est	2005	2012	No	21	40	Random	Random	51	7	0.137255	ELISA	IgG	Sadeuh-Mba 2018
Africa	Central Africa	CMR	CMR.3_1	Est	2005	2012	No	41	60	Random	Random	49	7	0.142857	ELISA	IgG	Sadeuh-Mba 2018
Africa	Central Africa	CMR	CMR.3_1	Est	2005	2012	No	61	80	Random	Random	25	3	0.12	ELISA	IgG	Sadeuh-Mba 2018
Africa	Eastern Africa	KEN	KEN.21_1	Lamu	2006	NA	Outbreak associated	NA	NA	Random	Random	211	38	0.180095	ELISA	IgG	Muiruri 2015
Africa	Eastern Africa	KEN	KEN.7_1	Garissa	2006	NA	Outbreak associated	NA	NA	Random	Random	248	32	0.129032	ELISA	IgG	LaBeaud 2008 (2)
Africa	Eastern Africa	KEN	KEN.7_1	Garissa	2006	2007	Outbreak associated	NA	NA	Random	Random	286	71	0.248252	ELISA	IgG	LaBeaud 2011
Africa	Eastern Africa	KEN	NA	NA	2006	NA	Outbreak associated	NA	NA	Random	Random	861	202	0.234611	ELISA	IgM	Anyangu 2010
Africa	Eastern Africa	KEN	NA	NA	2006	2007	Outbreak associated	NA	NA	Random	Random	970	251	0.258763	ELISA	IgG	Nguku 2010
Africa	Central Africa	GAB	NA	NA	2006	2007	No	15	90	Random	Random	4323	143	0.0330789	ELISA	IgG	Pourrut 2010
Africa	Eastern Africa	KEN	NA	NA	2007	NA	Outbreak associated	NA	NA	Random	Random	1091	49	0.0449129	ELISA	IgG	Ochieng 2015
Africa	Western Africa	SLE	NA	NA	2007	2014	No	NA	NA	Febrile	Clinical sign	675	12	0.0177778	ELISA	IgG	O'Hearn 2016
Africa	Eastern Africa	TZA	TZA.13_1	Mbeya	2007	2008	Outbreak associated	NA	NA	Random	Random	1228	64	0.0521173	ELISA	IgG	Heinrich 2012
Africa	Southern Africa	ZAF	NA	NA	2008	NA	Outbreak associated	NA	NA	High_risk	High_risk	53	2	0.0377358	ELISA	IgG	Archer 2011
Asia	Western Asia	SAU	SAU.1_1	`Asir	2008	NA	No	20	NA	Random	Random	594	41	0.0690236	ELISA	IgG	Al-Azraqi 2012
Asia	Western Asia	SAU	SAU.1_1	`Asir	2008	NA	No	1	19	Random	Random	103	6	0.0582524	ELISA	IgG	Al-Azraqi 2013
Asia	Western Asia	SAU	SAU.10_1	Jizan	2008	NA	No	20	NA	Random	Random	1101	75	0.0681199	ELISA	IgG	Al-Azraqi 2012
Asia	Western Asia	SAU	SAU.10_1	Jizan	2008	NA	No	1	19	Random	Random	274	8	0.0291971	ELISA	IgG	Al-Azraqi 2013
Asia	Western Asia	SAU	SAU.11_1	Makkah	2008	NA	No	20	NA	Random	Random	238	9	0.0378151	ELISA	IgG	Al-Azraqi 2012
Asia	Western Asia	SAU	SAU.11_1	Makkah	2008	NA	No	1	19	Random	Random	12	0	0	ELISA	IgG	Al-Azraqi 2013
Africa	Eastern Africa	KEN	KEN.1_1	Baringo	2009	2012	No	5	NA	Febrile	Clinical sign	117	25	0.213675	ELISA	IgG	Tigoi 2015
Africa	Eastern Africa	KEN	KEN.14_1	Kilifi	2009	2011	No	NA	NA	Random	Random	560	13	0.0232143	ELISA	IgG	Grossi-Soyster 2017
Africa	Eastern Africa	KEN	KEN.19_1	Kwale	2009	2011	No	NA	NA	Random	Random	1228	30	0.02443	ELISA	IgG	Grossi-Soyster 2017
Africa	Eastern Africa	KEN	KEN.21_1	Lamu	2009	2011	No	NA	NA	Random	Random	248	0	0	ELISA	IgG	Grossi-Soyster 2017
Africa	Eastern Africa	KEN	KEN.31_1	Nakuru	2009	2012	No	5	NA	Febrile	Clinical sign	152	21	0.138158	ELISA	IgG	Tigoi 2015
Africa	Eastern Africa	KEN	KEN.40_1	Tana River	2009	2011	No	NA	NA	Random	Random	835	8	0.00958084	ELISA	IgG	Grossi-Soyster 2017
Africa	Eastern Africa	KEN	KEN.40_1	Tana river	2009	2012	No	5	NA	Febrile	Clinical sign	110	28	0.254545	ELISA	IgG	Tigoi 2015
Africa	Western Africa	SEN	SEN.6_1	Kédougou	2009	2013	Outbreak associated	NA	NA	Hospital	Clinical sign	13845	1	7.22282e-05	ELISA	IgM	Sow 2016 (2)
Africa	Central Africa	CAF	CAF.2.1	Bangui	2010	2012	Outbreak associated	0	14	High_risk	High_risk	23	0	0	ELISA	IgG	Nakoune 2016
Africa	Central Africa	CAF	CAF.2.1	Bangui	2010	2012	Outbreak associated	15	24	High_risk	High_risk	39	4	0.102564	ELISA	IgG	Nakoune 2016
Africa	Central Africa	CAF	CAF.2.1	Bangui	2010	2012	Outbreak associated	25	34	High_risk	High_risk	90	18	0.2	ELISA	IgG	Nakoune 2016
Africa	Central Africa	CAF	CAF.2.1	Bangui	2010	2012	Outbreak associated	35	44	High_risk	High_risk	88	21	0.238636	ELISA	IgG	Nakoune 2016
Africa	Central Africa	CAF	CAF.2.1	Bangui	2010	2012	Outbreak associated	44	NA	High_risk	High_risk	95	13	0.136842	ELISA	IgG	Nakoune 2016
Africa	Eastern Africa	KEN	KEN.4_1	Busia	2010	2012	No	NA	NA	High_risk	High_risk	553	14	0.0253165	ELISA	IgG	Cook 2017
Africa	Eastern Africa	KEN	KEN.4_1	Busia	2010	2012	No	NA	NA	Random	Random	1861	15	0.00806018	ELISA	IgG	Cook 2017
Africa	Eastern Africa	MDG	MDG.1_1	Antananarivo	2010	NA	Outbreak associated	NA	NA	Pregnant_Aborted	Clinical sign	203	1	0.00492611	ELISA	IgG	Schwarz 2012
Africa	Eastern Africa	MDG	MDG.3_1	Fianarantsoa	2010	NA	Outbreak associated	NA	NA	Pregnant_Aborted	Clinical sign	818	3	0.00366748	ELISA	IgG	Schwarz 2012
Africa	Eastern Africa	MDG	MDG.5_1	Toamasina	2010	NA	Outbreak associated	NA	NA	Pregnant_Aborted	Clinical sign	198	0	0	ELISA	IgG	Schwarz 2012
Africa	Eastern Africa	DJI	NA	NA	2010	NA	No	NA	NA	Random	Random	1045	23	0.0220096	ELISA	IgG	Andayi 2014
Africa	Eastern Africa	KEN	NA	NA	2010	2012	No	NA	NA	Mix	Mix / Unknown	430	51	0.118605	ELISA	IgG	Gray 2015
Asia	Western Asia	SAU	SAU.10_1	Jizan	2010	NA	Outbreak associated	NA	NA	Random	Random	1024	20	0.0195312	ELISA	IgG	Memish 2011
Africa	Eastern Africa	COM	COM.1_1	Mwali	2011	NA	Outbreak associated	NA	NA	Mix	Mix / Unknown	116	6	0.0517241	ELISA	IgG	Dellagi 2016
Africa	Eastern Africa	COM	COM.2_1	Njazídja	2011	NA	Outbreak associated	NA	NA	Mix	Mix / Unknown	196	31	0.158163	ELISA	IgG	Dellagi 2016
Africa	Eastern Africa	COM	COM.3_1	Nzwani	2011	NA	Outbreak associated	NA	NA	Mix	Mix / Unknown	88	6	0.0681818	ELISA	IgG	Dellagi 2016
Africa	Eastern Africa	KEN	KEN.7_1	Garissa	2011	NA	No	6	85	Random	Random	1082	164	0.151571	ELISA	IgG	LaBeaud 2015
Africa	Eastern Africa	MYT	NA	NA	2011	NA	Outbreak associated	5	14	Random	Random	335	1	0.00298507	ELISA	IgG	Lernout 2013
Africa	Eastern Africa	MYT	NA	NA	2011	NA	Outbreak associated	15	34	Random	Random	495	27	0.0545455	ELISA	IgG	Lernout 2013
Africa	Eastern Africa	MYT	NA	NA	2011	NA	Outbreak associated	35	54	Random	Random	410	19	0.0463415	ELISA	IgG	Lernout 2013
Africa	Eastern Africa	MYT	NA	NA	2011	NA	Outbreak associated	55	NA	Random	Random	168	5	0.0297619	ELISA	IgG	Lernout 2013
Africa	Western Africa	NGA	NGA.8_1	Borno	2011	2012	No	NA	NA	Hospital	Clinical sign	297	42	0.141414	ELISA	IgG	Bukbuk 2014
Asia	Western Asia	SAU	SAU.11_1	Makkah	2011	NA	Outbreak associated	NA	NA	High_risk	High_risk	100	9	0.09	ELISA	IgM_IgG	Mohamed 2014
Asia	Western Asia	TUR	TBD	Mersin	2011	2014	No	15	81	Mixed	Mix / Unknown	300	15	0.05	IFA	IgG	Tezcan-Ulger 2019
Asia	Western Asia	TUR	TBD	Mersin	2011	2014	No	18	71	Mixed	Mix / Unknown	677	33	0.0487445	IFA	IgG	Tezcan-Ulger 2019
Africa	Eastern Africa	MOZ	MOZ.6_1	Maputo	2012	2013	Outbreak associated	NA	NA	Febrile	Clinical sign	78	1	0.0128205	ELISA	IgG	Gudo 2016
Africa	Eastern Africa	MDG	NA	NA	2012	NA	No	NA	NA	Mix	Mix / Unknown	127	8	0.0629921	ELISA	IgG	Gray 2015
Asia	Western Asia	SAU	NA	Southwestern	2012	NA	No	NA	NA	High_risk	High_risk	300	16	0.0533333	PRNT	IgM_IgG	Memish 2015
Asia	Western Asia	SAU	NA	Southwestern	2012	NA	No	NA	NA	Random	Random	50	0	0	PRNT	IgM_IgG	Memish 2015
Africa	Eastern Africa	TZA	TZA.14_1	Morogoro	2012	NA	No	NA	NA	High_risk	High_risk	606	71	0.117162	ELISA	IgG	Sumaye 2015
Africa	Southern Africa	ZAF	ZAF.6_1	Mpumalanga	2012	2013	Outbreak associated	NA	NA	Febrile	Clinical sign	74	0	0	ELISA	IgM	Simpson 2018
Africa	Southern Africa	BWA	BWA.2_1	Chobe	2013	2014	Outbreak associated	1	12	Hospital	Clinical sign	34	0	0	ELISA	IgG	Sanderson 2020
Africa	Southern Africa	BWA	BWA.2_1	Chobe	2013	2014	Outbreak associated	1	91	Hospital	Clinical sign	131	8	0.0610687	ELISA	IgG	Sanderson 2020
Africa	Southern Africa	BWA	BWA.2_1	Chobe	2013	2014	Outbreak associated	13	19	Hospital	Clinical sign	67	2	0.0298507	ELISA	IgG	Sanderson 2020
Africa	Southern Africa	BWA	BWA.2_1	Chobe	2013	2014	Outbreak associated	20	24	Hospital	Clinical sign	180	4	0.0222222	ELISA	IgG	Sanderson 2020
Africa	Southern Africa	BWA	BWA.2_1	Chobe	2013	2014	Outbreak associated	25	44	Hospital	Clinical sign	713	31	0.0434783	ELISA	IgG	Sanderson 2020
Africa	Southern Africa	BWA	BWA.2_1	Chobe	2013	2014	Outbreak associated	45	64	Hospital	Clinical sign	127	12	0.0944882	ELISA	IgG	Sanderson 2020
Africa	Southern Africa	BWA	BWA.2_1	Chobe	2013	2014	Outbreak associated	65	79	Hospital	Clinical sign	16	7	0.4375	ELISA	IgG	Sanderson 2020
Africa	Southern Africa	BWA	BWA.2_1	Chobe	2013	2014	Outbreak associated	80	91	Hospital	Clinical sign	8	4	0.5	ELISA	IgG	Sanderson 2020
Africa	Eastern Africa	KEN	KEN.40_1	Tana river	2013	2014	Outbreak associated	NA	NA	Mix	Mix / Unknown	552	117	0.211957	ELISA	IgM_IgG	Bett 2019
Africa	Eastern Africa	KEN	KEN.7_1	Garissa	2013	2014	Outbreak associated	NA	NA	Mix	Mix / Unknown	560	127	0.226786	ELISA	IgM_IgG	Bett 2017
Africa	Eastern Africa	MOZ	MOZ.6_1	Maputo	2013	NA	Outbreak associated	NA	NA	Febrile	Clinical sign	200	10	0.05	ELISA	IgG	Gudo 2016 (2)
Africa	Western Africa	SEN	SEN.13_1	Thiès	2013	2014	Outbreak associated	NA	NA	Suspected cases	Clinical sign	196	17	0.0867347	ELISA	IgG	Sow 2016
Africa	Western Africa	SEN	SEN.6_1	Kédougou	2013	2014	Outbreak associated	NA	NA	Suspected cases	Clinical sign	338	7	0.0207101	ELISA	IgG	Sow 2016
Africa	Western Africa	SEN	SEN.8_1	Louga	2013	2014	Outbreak associated	NA	NA	Suspected cases	Clinical sign	1	0	0	ELISA	IgG	Sow 2016
Africa	Southern Africa	ZAF	ZAF.6_1	Mpumalanga	2013	NA	No	NA	NA	High_risk	High_risk	64	0	0	ELISA	IgM	Simpson 2018
Africa	Eastern Africa	KEN	KEN.40_1	Tana river	2014	2015	Outbreak associated	18	NA	Random	Random	100	31	0.31	ELISA	IgM_IgG	Tigoi 2020
Africa	Eastern Africa	KEN	KEN.7_1	Garissa	2014	2015	Outbreak associated	18	NA	Random	Random	664	237	0.356928	ELISA	IgM_IgG	Tigoi 2020
Africa	Eastern Africa	KEN	KEN.9_1	Isiolo	2014	2015	Outbreak associated	18	NA	Random	Random	446	173	0.387892	ELISA	IgM_IgG	Tigoi 2020
Africa	Eastern Africa	TZA	NA	Bunda	2014	NA	No	5	NA	Hospital	Clinical sign	300	12	0.04	ELISA	IgG	Ahmed 2018
Africa	Eastern Africa	TZA	NA	Ngorongoro	2014	NA	No	5	NA	Hospital	Clinical sign	210	17	0.0809524	ELISA	IgG	Ahmed 2018
Africa	Eastern Africa	TZA	NA	Serengeti	2014	NA	No	5	NA	Hospital	Clinical sign	241	5	0.0207469	ELISA	IgG	Ahmed 2018
Africa	Northern Africa	TUN	TUN.12_1,TUN.17_1,TUN.20_1	Mahdia, Sfax, Sousse	2014	NA	No	NA	NA	Febrile	Clinical sign	181	0	0	ELISA	IgG	Bosworth 2016
Africa	Northern Africa	TUN	TUN.12_1,TUN.17_1,TUN.20_1	Mahdia, Sfax, Sousse	2014	NA	No	NA	NA	Febrile	Clinical sign	181	15	0.0828729	ELISA	IgM	Bosworth 2016
Africa	Northern Africa	TUN	TUN.12_1,TUN.17_1,TUN.20_1	Mahdia, Sfax, Sousse	2014	NA	No	NA	NA	High_risk	High_risk	38	3	0.0789474	ELISA	IgG	Bosworth 2016
Africa	Southern Africa	ZAF	NA	Free State, Northern Cape	2015	2016	No	NA	NA	High_risk	High_risk	823	75	0.09113	ELISA	IgG	Msimang 2019
Africa	Eastern Africa	ETH	ETH.9_1	Somali	2016	NA	No	NA	NA	Random	Random	190	25	0.131579	ELISA	IgG	Ibrahim 2020
Africa	Eastern Africa	UGA	NA	Kabale	2016	NA	Outbreak associated	NA	NA	High_risk	High_risk	19	2	0.105263	ELISA	IgG	Shoemaker 2019
Africa	Western Africa	NGA	NGA.31_1	Oyo	2016	2017	Outbreak associated	20	NA	High_risk	High_risk	265	14	0.0528302	ELISA	IgM_IgG	Opayele 2018
Africa	Eastern Africa	UGA	UGA.12_1	Kabale	2016	NA	Outbreak associated	NA	NA	Mix	Mix / Unknown	547	74	0.135283	ELISA	IgM_IgG	Nyakarahuka 2018
Africa	Eastern Africa	KEN	KEN.4_1	Busia	2017	NA	No	NA	NA	Random	Random	2113	30	0.0141978	ELISA	IgG	Fèvre 2017
Africa	Eastern Africa	TZA	TZA.11_1	Manyara	2019	NA	No	NA	NA	Random	Random	29	0	0	ELISA	IgM_IgG	Budodo 2020
Africa	Eastern Africa	TZA	TZA.14_1	Morogoro	2019	NA	No	NA	NA	Random	Random	122	0	0	ELISA	IgM_IgG	Budodo 2020
Africa	Eastern Africa	KEN	GHA.4_1	Eastern	NA	NA	No	1.5	70	Random	Random	425	2	0.00470588	IFA	IgM_IgG	Johnson 1983
Africa	Eastern Africa	KEN	KEN.14_1	Kilifi	NA	NA	No	1.5	70	Random	Random	556	7	0.0125899	IFA	IgM_IgG	Johnson 1983
Africa	Eastern Africa	KEN	KEN.42_1	Trans Nzoia	NA	NA	No	1.5	70	Random	Random	841	1	0.00118906	IFA	IgM_IgG	Johnson 1983
Africa	Eastern Africa	KEN	KEN.43_1	Turkana	NA	NA	No	1.5	70	Random	Random	77	7	0.0909091	IFA	IgM_IgG	Johnson 1983
Africa	Eastern Africa	MDG	MDG.1_1	Antananarivo	NA	NA	No	18	NA	Random	Random	299	1	0.00334448	IFA	IgM_IgG	Mathiot 1989
Africa	Eastern Africa	MDG	MDG.5_1	Toamasina	NA	NA	No	18	NA	Random	Random	56	0	0	IFA	IgM_IgG	Mathiot 1989
Africa	Eastern Africa	MDG	NA	NA	NA	NA	No	18	NA	Random	Random	26	0	0	IFA	IgM_IgG	Mathiot 1989

## Sheet: ANIMAL_SERO
Continent	Region	ADM_0	ADM1_code	ADM1_name	YEAR	YEAR_upper	OUTBREAK2	SPECIES	SAMPLE_SIZE	POSITIVE	PROPORTION	TEST_USED	AB_TYPE	SOURCE
Africa	Western Africa	BEN	NA	NA	1991	NA	No	cattle	400	83	0.2075	ELISA	IgG	Zeller 1995 (1)
Africa	Western Africa	BEN	NA	NA	1991	NA	No	sheep	706	12	0.0169972	ELISA	IgG	Zeller 1995 (1)
Africa	Western Africa	BFA	NA	NA	1984	1985	No	cattle, horses, sheep	96	3	0.03125	IFA	IgM_IgG	Saluzzo 1987
Africa	Western Africa	BFA	NA	NA	1987	NA	No	sheep	482	76	0.157676	ELISA	IgG	Gonzalez 1992
Africa	Western Africa	BFA	NA	NA	1990	1991	No	sheep	1395	24	0.0172043	ELISA	IgG	Zeller 1995 (1)
Africa	Western Africa	BFA	BFA.10_1	Nord	2005	2007	No	cattle	40	9	0.225	ELISA	IgG	Boussini 2014
Africa	Western Africa	BFA	BFA.10_1	Nord	2005	2007	No	goats	40	0	0	ELISA	IgG	Boussini 2014
Africa	Western Africa	BFA	BFA.10_1	Nord	2005	2007	No	sheep	40	0	0	ELISA	IgG	Boussini 2014
Africa	Western Africa	BFA	BFA.11_1	Plateau-Central	2005	2007	No	cattle	40	6	0.15	ELISA	IgG	Boussini 2014
Africa	Western Africa	BFA	BFA.11_1	Plateau-Central	2005	2007	No	goats	80	0	0	ELISA	IgG	Boussini 2014
Africa	Western Africa	BFA	BFA.11_1	Plateau-Central	2005	2007	No	sheep	80	4	0.05	ELISA	IgG	Boussini 2014
Africa	Western Africa	BFA	BFA.12_1	Sahel	2005	2007	No	cattle	40	3	0.075	ELISA	IgG	Boussini 2014
Africa	Western Africa	BFA	BFA.12_1	Sahel	2005	2007	No	goats	80	8	0.1	ELISA	IgG	Boussini 2014
Africa	Western Africa	BFA	BFA.12_1	Sahel	2005	2007	No	sheep	80	10	0.125	ELISA	IgG	Boussini 2014
Africa	Southern Africa	BWA	BWA.2_1	Chobe	2010	2011	Outbreak associated	cattle	424	36	0.0849057	VNT	IgM_IgG	Jori 2014
Africa	Southern Africa	BWA	BWA.12_1	North-West	2010	NA	Outbreak associated	buffalo	72	7	0.0972222	VNT	IgM_IgG	Jori 2015
Africa	Southern Africa	BWA	BWA.12_1	North-West	2010	NA	Outbreak associated	cattle	439	13	0.0296128	VNT	IgM_IgG	Jori 2015
Africa	Southern Africa	BWA	BWA.2_1	Chobe	2010	NA	Outbreak associated	buffalo	78	12	0.153846	VNT	IgM_IgG	Jori 2015
Africa	Southern Africa	BWA	BWA.2_1	Chobe	2010	NA	Outbreak associated	cattle	424	36	0.0849057	VNT	IgM_IgG	Jori 2015
Africa	Central Africa	CAF	NA	NA	1985	1986	No	sheep	30	14	0.466667	IFA	Unknown	Gonzalez 1987
Africa	Central Africa	CAF	NA	NA	1985	1986	No	cattle	294	0	0	IFA	Unknown	Gonzalez 1987
Africa	Central Africa	CAF	NA	NA	1992	1993	No	cattle	237	19	0.0801688	ELISA	IgG	Guilherme 1996
Africa	Central Africa	CAF	CAF.2.1	Bangui	2010	2012	Outbreak associated	cattle	727	57	0.0784044	ELISA	IgG	Nakoune 2016
Africa	Central Africa	CAF	CAF.2.1	Bangui	2010	2012	Outbreak associated	goats	219	11	0.0502283	ELISA	IgG	Nakoune 2016
Africa	Central Africa	CAF	CAF.2.1	Bangui	2010	2012	Outbreak associated	sheep	325	42	0.129231	ELISA	IgG	Nakoune 2016
Africa	Western Africa	CIV	NA	NA	1990	1992	No	sheep	1049	91	0.0867493	ELISA	IgG	Zeller 1995 (1)
Africa	Western Africa	CIV	NA	NA	2012	2014	No	cattle	192	8	0.0416667	ELISA	IgM_IgG	Kanouté 2016
Africa	Western Africa	CIV	NA	NA	2012	2014	No	goats	161	0	0	ELISA	IgM_IgG	Kanouté 2016
Africa	Western Africa	CIV	NA	NA	2012	2014	No	sheep	333	8	0.024024	ELISA	IgM_IgG	Kanouté 2016
Africa	Central Africa	CMR	CMR.1_1	Adamaoua	1967	NA	No	sheep	63	14	0.222222	Uncertain	IgM_IgG	Maurice 1967
Africa	Central Africa	CMR	CMR.4_1	Extrême-Nord	1967	NA	No	sheep	59	27	0.457627	Uncertain	IgM_IgG	Maurice 1967
Africa	Central Africa	CMR	NA	NA	1989	NA	No	sheep	413	51	0.123487	ELISA	IgG	Zeller 1995 (1)
Africa	Central Africa	CMR	NA	NA	1989	NA	No	cattle	203	19	0.0935961	ELISA	IgG	Zeller 1995 (1)
Africa	Central Africa	CMR	CMR.2_1	Centre	2003	NA	Outbreak associated	goats	26	6	0.230769	ELISA	IgG	LeBreton 2006
Africa	Central Africa	CMR	CMR.1_1	Adamaoua	2013	2013	No	cattle	748	65	0.0868984	ELISA	IgG	de Bronsvoort 2019
Africa	Central Africa	CMR	CMR.6_1	Nord-Ouest	2013	2013	No	cattle	750	52	0.0693333	ELISA	IgG	de Bronsvoort 2019
Africa	Central Africa	CMR	CMR.1_1	Adamaoua	2013	2014	No	cattle	265	31	0.116981	ELISA	IgM	Rissmann 2017
Africa	Central Africa	CMR	CMR.10_1	Sud	2013	2014	No	cattle	46	5	0.108696	ELISA	IgM	Rissmann 2017
Africa	Central Africa	CMR	CMR.10_1	Sud	2013	2014	No	ruminants	175	6	0.0342857	ELISA	IgM	Rissmann 2017
Africa	Central Africa	CMR	CMR.2_1	Centre	2013	2014	No	cattle	11	1	0.0909091	ELISA	IgM	Rissmann 2017
Africa	Central Africa	CMR	CMR.2_1	Centre	2013	2014	No	ruminants	223	11	0.0493274	ELISA	IgM	Rissmann 2017
Africa	Central Africa	CMR	CMR.4_1	Extrême-Nord	2013	2014	No	cattle	251	48	0.191235	ELISA	IgM	Rissmann 2017
Africa	Central Africa	CMR	CMR.4_1	Extrême-Nord	2013	2014	No	ruminants	14	1	0.0714286	ELISA	IgM	Rissmann 2017
Africa	Central Africa	CMR	CMR.5_1	Littoral	2013	2014	No	ruminants	82	1	0.0121951	ELISA	IgM	Rissmann 2017
Africa	Central Africa	CMR	CMR.6_1	Nord-Ouest	2013	2014	No	ruminants	210	6	0.0285714	ELISA	IgM	Rissmann 2017
Africa	Central Africa	CMR	CMR.7_1	Nord	2013	2014	No	cattle	459	54	0.117647	ELISA	IgM	Rissmann 2017
Africa	Central Africa	CMR	CMR.7_1	Nord	2013	2014	No	ruminants	42	1	0.0238095	ELISA	IgM	Rissmann 2017
Africa	Central Africa	CMR	CMR.8_1	Ouest	2013	2014	No	ruminants	55	1	0.0181818	ELISA	IgM	Rissmann 2017
Africa	Central Africa	CMR	CMR.9_1	Sud-Ouest	2013	2014	No	ruminants	120	4	0.0333333	ELISA	IgM	Rissmann 2017
Africa	Central Africa	CMR	CMR.7_1	Nord	2016	2017	No	goats	355	8	0.0225352	ELISA	IgG	Poueme 2019
Africa	Central Africa	CMR	CMR.7_1	Nord	2016	2017	No	sheep	325	15	0.0461538	ELISA	IgG	Poueme 2019
Africa	Central Africa	COD	COD.19_1	Nord-Kivu	2013	NA	No	cattle	152	19	0.125	ELISA	IgG	Tshilenge 2018
Africa	Central Africa	COD	COD.22-1	Sud-Kivu	2013	NA	No	cattle	150	0	0	ELISA	IgG	Tshilenge 2018
Africa	Central Africa	COD	COD.6_1	Ituri	2013	NA	No	cattle	150	9	0.06	ELISA	IgG	Tshilenge 2018
Africa	Central Africa	COD	COD.11_1	Kongo Central	2014	2015	Outbreak associated	cattle	222	21	0.0945946	ELISA	IgG	Tshilenge 2019
Africa	Central Africa	COD	COD.12_1	Kwango	2014	2015	Outbreak associated	cattle	151	29	0.192053	ELISA	IgG	Tshilenge 2019
Africa	Central Africa	COD	COD.16_1	Maï-Ndombe	2014	2015	Outbreak associated	cattle	85	16	0.188235	ELISA	IgG	Tshilenge 2019
Africa	Central Africa	COD	COD.19_1	Nord-Kivu	2014	2015	Outbreak associated	cattle	254	56	0.220472	ELISA	IgG	Tshilenge 2019
Africa	Central Africa	COD	COD.2_1	Équateur	2014	2015	Outbreak associated	cattle	170	8	0.0470588	ELISA	IgG	Tshilenge 2019
Africa	Central Africa	COD	COD.22-1	Sud-Kivu	2014	2015	Outbreak associated	cattle	150	8	0.0533333	ELISA	IgG	Tshilenge 2019
Africa	Central Africa	COD	COD.3_1	Haut-Katanga	2014	2015	Outbreak associated	cattle	268	34	0.126866	ELISA	IgG	Tshilenge 2019
Africa	Central Africa	COD	COD.9_1	Kasaï	2014	2015	Outbreak associated	cattle	156	11	0.0705128	ELISA	IgG	Tshilenge 2019
Africa	Central Africa	COD	MAR.10_1	Oriental	2014	2015	Outbreak associated	cattle	219	20	0.0913242	ELISA	IgG	Tshilenge 2019
Africa	Central Africa	COD	COD.13_1	Kwilu	2017	NA	No	cattle	677	43	0.0635155	IFA	IgG	Halawi 2019
Africa	Eastern Africa	COM	NA	NA	2009	NA	Outbreak associated	ruminants	488	160	0.327869	ELISA	IgG	Roger 2011
Africa	Eastern Africa	COM	COM.1_1	Mwali	2011	NA	Outbreak associated	ruminants	48	22	0.458333	ELISA	IgG	Roger 2014
Africa	Eastern Africa	COM	COM.2_1	Njazídja	2011	NA	Outbreak associated	ruminants	174	43	0.247126	ELISA	IgG	Roger 2014
Africa	Eastern Africa	COM	COM.3_1	Nzwani	2011	NA	Outbreak associated	ruminants	53	11	0.207547	ELISA	IgG	Roger 2014
Africa	Northern Africa	EGY	NA	NA	1977	1978	Outbreak associated	buffalo	744	149	0.200269	HI	IgM_IgG	Hoogstraal 1979
Africa	Northern Africa	EGY	NA	NA	1977	1978	Outbreak associated	camels	466	100	0.214592	HI	IgM_IgG	Hoogstraal 1979
Africa	Northern Africa	EGY	NA	NA	1977	1978	Outbreak associated	cattle	924	236	0.255411	HI	IgM_IgG	Hoogstraal 1979
Africa	Northern Africa	EGY	NA	NA	1977	1978	Outbreak associated	donkeys	292	7	0.0239726	HI	IgM_IgG	Hoogstraal 1979
Africa	Northern Africa	EGY	NA	NA	1977	1978	Outbreak associated	goats	472	35	0.0741525	HI	IgM_IgG	Hoogstraal 1979
Africa	Northern Africa	EGY	NA	NA	1977	1978	Outbreak associated	sheep	1475	556	0.376949	HI	IgM_IgG	Hoogstraal 1979
Africa	Northern Africa	EGY	NA	NA	1977	1978	Outbreak associated	ruminants	4273	1085	0.25392	HI	IgM_IgG	Kenawy 2018
Africa	Northern Africa	EGY	EGY.1_1	Ad Daqahliyah	1977	1978	Outbreak associated	cattle	244	1	0.00409836	HI	IgM_IgG	Meegan 1979
Africa	Northern Africa	EGY	EGY.1_1	Ad Daqahliyah	1977	1978	Outbreak associated	sheep	761	21	0.0275953	HI	IgM_IgG	Meegan 1979
Africa	Northern Africa	EGY	EGY.10_1	Al Minya	1977	1978	Outbreak associated	cattle	133	7	0.0526316	HI	IgM_IgG	Meegan 1979
Africa	Northern Africa	EGY	EGY.10_1	Al Minya	1977	1978	Outbreak associated	sheep	243	23	0.0946502	HI	IgM_IgG	Meegan 1979
Africa	Northern Africa	EGY	EGY.12_1	Al Qalyubiyah	1977	1978	Outbreak associated	cattle	377	56	0.148541	HI	IgM_IgG	Meegan 1979
Africa	Northern Africa	EGY	EGY.12_1	Al Qalyubiyah	1977	1978	Outbreak associated	sheep	540	200	0.37037	HI	IgM_IgG	Meegan 1979
Africa	Northern Africa	EGY	EGY.16_1	Ash Sharqiyah	1977	1978	Outbreak associated	cattle	125	45	0.36	HI	IgM_IgG	Meegan 1979
Africa	Northern Africa	EGY	EGY.16_1	Ash Sharqiyah	1977	1978	Outbreak associated	sheep	275	143	0.52	HI	IgM_IgG	Meegan 1979
Africa	Northern Africa	EGY	EGY.17_1	Aswan	1977	1978	Outbreak associated	sheep	301	96	0.318937	HI	IgM_IgG	Meegan 1979
Africa	Northern Africa	EGY	EGY.17_1	Aswan	1977	1978	Outbreak associated	cattle	134	77	0.574627	HI	IgM_IgG	Meegan 1979
Africa	Northern Africa	EGY	EGY.18_1	Asyut	1977	1978	Outbreak associated	cattle	11	5	0.454545	HI	IgM_IgG	Meegan 1979
Africa	Northern Africa	EGY	EGY.18_1	Asyut	1977	1978	Outbreak associated	sheep	178	72	0.404494	HI	IgM_IgG	Meegan 1979
Africa	Northern Africa	EGY	EGY.19_1	Bani Suwayf	1977	1978	Outbreak associated	cattle	133	0	0	HI	IgM_IgG	Meegan 1979
Africa	Northern Africa	EGY	EGY.19_1	Bani Suwayf	1977	1978	Outbreak associated	sheep	179	0	0	HI	IgM_IgG	Meegan 1979
Africa	Northern Africa	EGY	EGY.25_1	Qina	1977	1978	Outbreak associated	cattle	164	0	0	HI	IgM_IgG	Meegan 1979
Africa	Northern Africa	EGY	EGY.25_1	Qina	1977	1978	Outbreak associated	sheep	261	4	0.0153257	HI	IgM_IgG	Meegan 1979
Africa	Northern Africa	EGY	EGY.3_1	Al Buhayrah	1977	1978	Outbreak associated	cattle	419	4	0.00954654	HI	IgM_IgG	Meegan 1979
Africa	Northern Africa	EGY	EGY.3_1	Al Buhayrah	1977	1978	Outbreak associated	sheep	549	6	0.010929	HI	IgM_IgG	Meegan 1979
Africa	Northern Africa	EGY	EGY.4_1	Al Fayyum	1977	1978	Outbreak associated	cattle	52	0	0	HI	IgM_IgG	Meegan 1979
Africa	Northern Africa	EGY	EGY.4_1	Al Fayyum	1977	1978	Outbreak associated	sheep	93	9	0.0967742	HI	IgM_IgG	Meegan 1979
Africa	Northern Africa	EGY	EGY.5_1	Al Gharbiyah	1977	1978	Outbreak associated	cattle	307	11	0.0358306	HI	IgM_IgG	Meegan 1979
Africa	Northern Africa	EGY	EGY.5_1	Al Gharbiyah	1977	1978	Outbreak associated	sheep	252	0	0	HI	IgM_IgG	Meegan 1979
Africa	Northern Africa	EGY	EGY.8_1	Al Jizah	1977	1978	Outbreak associated	cattle	277	53	0.191336	HI	IgM_IgG	Meegan 1979
Africa	Northern Africa	EGY	EGY.8_1	Al Jizah	1977	1978	Outbreak associated	sheep	181	42	0.232044	HI	IgM_IgG	Meegan 1979
Africa	Northern Africa	EGY	EGY.9_1	Al Minufiyah	1977	1978	Outbreak associated	cattle	259	2	0.00772201	HI	IgM_IgG	Meegan 1979
Africa	Northern Africa	EGY	EGY.9_1	Al Minufiyah	1977	1978	Outbreak associated	sheep	295	0	0	HI	IgM_IgG	Meegan 1979
Africa	Northern Africa	EGY	NA	NA	1984	NA	No	sheep	406	24	0.0591133	HI, PRNT	IgM_IgG	Allam 1986
Africa	Northern Africa	EGY	EGY.1_1	Ad Daqahliyah	1985	1986	No	sheep	1714	21	0.012252	ELISA	IgG	Botros 1988
Africa	Northern Africa	EGY	EGY.17_1	Aswan	1993	NA	Outbreak associated	buffalo, cattle, goats, sheep	38	15	0.394737	IFA	IgM	Arthur 1993
Africa	Northern Africa	EGY	NA	NA	1994	NA	Outbreak associated	cattle, sheep	223	99	0.443946	Unknown	Unknown	Kenawy 2018
Africa	Northern Africa	EGY	EGY.17_1, EGY.18_1	Aswan, Assiut, Upper	1997	NA	Outbreak associated	cattle	93	57	0.612903	VNT	IgM_IgG	El-Rahim 1999
Africa	Northern Africa	EGY	EGY.17_1, EGY.18_1	Aswan, Assiut, Upper	1997	NA	Outbreak associated	sheep	57	48	0.842105	VNT	IgM_IgG	El-Rahim 1999
Africa	Northern Africa	EGY	EGY.10_1	Al Minya	2000	NA	No	rats	100	30	0.3	ELISA	IgG	Youssef 2000
Africa	Northern Africa	EGY	EGY.3_1	Al Buhayrah	2000	NA	No	rats	100	36	0.36	ELISA	IgG	Youssef 2000
Africa	Northern Africa	EGY	EGY.6_1	Al Iskandariyah	2000	NA	No	rats	100	22	0.22	ELISA	IgG	Youssef 2000
Africa	Northern Africa	EGY	NA	NA	2003	NA	Outbreak associated	cattle, sheep	101	8	0.0792079	Unknown	Unknown	Kenawy 2018
Africa	Northern Africa	EGY	EGY.8_1	Al Jizah	2009	NA	No	buffalo	153	1	0.00653595	ELISA	IgG	Horton 2014
Africa	Northern Africa	EGY	EGY.8_1	Al Jizah	2009	NA	No	camels	10	1	0.1	ELISA	IgG	Horton 2014
Africa	Northern Africa	EGY	EGY.8_1	Al Jizah	2009	NA	No	cattle	161	2	0.0124224	ELISA	IgG	Horton 2014
Africa	Northern Africa	EGY	EGY.8_1	Al Jizah	2009	NA	No	sheep	174	7	0.0402299	ELISA	IgG	Horton 2014
Africa	Northern Africa	EGY	NA	NA	2013	2015	No	cattle	4167	527	0.12647	ELISA	IgG	Mroz 2017 b
Africa	Northern Africa	EGY	NA	NA	2014	2015	No	buffalo	188	11	0.0585106	ELISA	IgG	Mroz 2017
Africa	Northern Africa	EGY	NA	NA	2014	2015	No	camels	221	7	0.0316742	ELISA	IgG	Mroz 2017
Africa	Northern Africa	EGY	NA	NA	2014	2015	No	goats	26	0	0	ELISA	IgG	Mroz 2017
Africa	Northern Africa	EGY	NA	NA	2014	2015	No	sheep	438	2	0.00456621	ELISA	IgG	Mroz 2017
Africa	Northern Africa	EGY	NA	NA	2017	NA	No	camels	80	7	0.0875	ELISA	IgG	El Bahgy 2018
Africa	Northern Africa	ES-IC	NA	NA	2012	NA	No	camels	100	0	0	ELISA	IgG	Mentaberre 2013
Africa	Northern Africa	ESH	ESH.2_1	Es Semara	2008	NA	No	ruminants	263	6	0.0228137	ELISA	IgG	Di Nardo 2014
Africa	Northern Africa	ESH	ESH.4_1	Oued el Dahab	2008	NA	No	ruminants	363	1	0.00275482	ELISA	IgG	Di Nardo 2014
Africa	Northern Africa	ESH	NA	NA	2008	NA	No	ruminants	356	4	0.011236	ELISA	IgG	Di Nardo 2014
Africa	Northern Africa	ESH	ESH.2_1	Es Semara	2009	NA	No	camels	40	2	0.05	ELISA	IgG	El-Harrak 2011
Africa	Northern Africa	ESH	ESH.4_1	Oued el Dahab	2009	NA	No	camels	58	13	0.224138	ELISA	IgG	El-Harrak 2011
Africa	Eastern Africa	ETH	NA	NA	1997	1998	No	cattle	21	0	0	VNT	IgM_IgG	Paweska 2005
Africa	Eastern Africa	ETH	NA	NA	1997	1998	No	camels	51	2	0.0392157	VNT	IgM_IgG	Paweska 2005
Africa	Eastern Africa	ETH	NA	NA	1997	1998	No	goats	8	0	0	VNT	IgM_IgG	Paweska 2005
Africa	Eastern Africa	ETH	NA	NA	1997	1998	No	sheep	34	2	0.0588235	VNT	IgM_IgG	Paweska 2005
Africa	Eastern Africa	ETH	ETH.9_1	Somali	2016	NA	No	goats	252	15	0.0595238	ELISA	IgG	Ibrahim 2020
Africa	Eastern Africa	ETH	ETH.9_1	Somali	2016	NA	No	sheep	229	17	0.0742358	ELISA	IgG	Ibrahim 2020
Africa	Eastern Africa	ETH	ETH.9_1	Somali	2016	NA	No	camels	141	60	0.425532	ELISA	IgG	Ibrahim 2020
Africa	Eastern Africa	ETH	ETH.9_1	Somali	2016	NA	No	cattle	108	19	0.175926	ELISA	IgG	Ibrahim 2020
Africa	Eastern Africa	ETH	ETH.6_1	Gambela Peoples	2018	2019	No	cattle	368	28	0.076087	ELISA	IgG	Asebe 2020
Africa	Central Africa	GAB	NA	NA	2014	NA	No	ruminants	201	13	0.0646766	ELISA	IgG	Maganga 2017
Africa	Western Africa	GIN	NA	NA	1984	1985	No	cattle	40	2	0.05	IFA	IgM_IgG	Saluzzo 1987
Africa	Western Africa	GMB	NA	NA	1984	1985	No	cattle	20	1	0.05	IFA	IgM_IgG	Saluzzo 1987
Africa	Western Africa	GMB	NA	NA	1988	NA	Outbreak associated	sheep	108	44	0.407407	ELISA	IgG	Ksiazek 1989
Africa	Western Africa	GMB	NA	NA	1988	NA	Outbreak associated	cattle	7	4	0.571429	ELISA	IgG	Ksiazek 1989
Africa	Western Africa	GMB	NA	NA	1988	NA	Outbreak associated	goats	21	8	0.380952	ELISA	IgG	Ksiazek 1989
Asia	Southern Asia	IND	IND.29_1	Rajasthan	1980	NA	No	goats, sheep	405	41	0.101235	HI	IgM_IgG	Joshi 1995
Asia	Southern Asia	IRN	IRN.17_1	Kordestan	2016	2016	No	goats	28	0	0	ELISA	IgM_IgG	Fakour 2017
Asia	Southern Asia	IRN	IRN.17_1	Kordestan	2016	2016	No	cattle	118	2	0.0169492	ELISA	IgM_IgG	Fakour 2017
Asia	Southern Asia	IRN	IRN.17_1	Kordestan	2016	2016	No	sheep	142	3	0.0211268	ELISA	IgM_IgG	Fakour 2017
Asia	Western Asia	IRQ	IRQ.2_1	Al-Basrah	2012	NA	No	sheep	1215	108	0.0888889	ELISA	IgG	Muhsen 2012
Asia	Western Asia	IRQ	IRQ.16_1	Ninawa	2012	2013	No	sheep	184	2	0.0108696	ELISA	IgM_IgG	Saleh Aghaa 2013
Asia	Western Asia	IRQ	IRQ.16_1	Ninawa	2012	2013	No	goats	184	9	0.048913	ELISA	IgM_IgG	Saleh Aghaa 2013
Africa	Eastern Africa	KEN	NA	NA	1968	NA	Outbreak associated	cattle	537	180	0.335196	ELISA	IgG	Davies 1975
Africa	Eastern Africa	KEN	NA	NA	1969	NA	Outbreak associated	cattle	582	22	0.0378007	ELISA	IgG	Davies 1975
Africa	Eastern Africa	KEN	NA	NA	1970	NA	Outbreak associated	cattle	192	7	0.0364583	ELISA	IgG	Davies 1975
Africa	Eastern Africa	KEN	NA	NA	1971	NA	Outbreak associated	cattle	252	9	0.0357143	ELISA	IgG	Davies 1975
Africa	Eastern Africa	KEN	NA	NA	1972	NA	Outbreak associated	cattle	192	0	0	ELISA	IgG	Davies 1975
Africa	Eastern Africa	KEN	NA	NA	1973	NA	No	cattle	189	0	0	ELISA	IgG	Davies 1975
Africa	Eastern Africa	KEN	NA	NA	1974	NA	No	cattle	130	0	0	ELISA	IgG	Davies 1975
Africa	Eastern Africa	KEN	KEN.20_1	Laikipia	1980	1981	Outbreak associated	camels	91	0	0	VNT	IgM_IgG	Davies 1985
Africa	Eastern Africa	KEN	KEN.25_1	Marsabit	1980	1981	Outbreak associated	camels	22	0	0	VNT	IgM_IgG	Davies 1985
Africa	Eastern Africa	KEN	KEN.26_1	Meru	1980	1981	Outbreak associated	camels	116	0	0	VNT	IgM_IgG	Davies 1985
Africa	Eastern Africa	KEN	KEN.30_1	Nairobi	1980	1981	Outbreak associated	camels	143	32	0.223776	VNT	IgM_IgG	Davies 1985
Africa	Eastern Africa	KEN	KEN.37_1	Samburu	1980	1981	Outbreak associated	camels	109	0	0	VNT	IgM_IgG	Davies 1985
Africa	Eastern Africa	KEN	KEN.40_1	Tana River	1980	1981	Outbreak associated	camels	42	0	0	VNT	IgM_IgG	Davies 1985
Africa	Eastern Africa	KEN	KEN.7_1	Garissa	1980	1981	Outbreak associated	camels	48	0	0	VNT	IgM_IgG	Davies 1985
Africa	Eastern Africa	KEN	NA	NA	1987	1997	Outbreak associated	wildlife	58	0	0	ELISA	IgG	Fisher 2000
Africa	Eastern Africa	KEN	NA	NA	1997	1998	Outbreak associated	camels	11	4	0.363636	VNT	IgM_IgG	Paweska 2005
Africa	Eastern Africa	KEN	NA	NA	1997	1998	Outbreak associated	cattle	77	45	0.584416	VNT	IgM_IgG	Paweska 2005
Africa	Eastern Africa	KEN	NA	NA	1997	1998	Outbreak associated	goats	426	184	0.431925	VNT	IgM_IgG	Paweska 2005
Africa	Eastern Africa	KEN	NA	NA	1997	1998	Outbreak associated	sheep	165	43	0.260606	VNT	IgM_IgG	Paweska 2005
Africa	Eastern Africa	KEN	NA	NA	1999	2005	Outbreak associated	buffalo	265	49	0.184906	ELISA	IgG	Evans 2008
Africa	Eastern Africa	KEN	NA	NA	1999	2005	Outbreak associated	wildlife	479	41	0.085595	VNT	IgM_IgG	Evans 2008
Africa	Eastern Africa	KEN	NA	NA	1999	2006	Outbreak associated	goats	75	2	0.0266667	ELISA	IgG	Rostal 2010
Africa	Eastern Africa	KEN	NA	NA	1999	2006	Outbreak associated	sheep	188	34	0.180851	ELISA	IgG	Rostal 2010
Africa	Eastern Africa	KEN	KEN.19_1	Kwale	2000	NA	Outbreak associated	camels	15	1	0.0666667	ELISA	IgG	Britch 2013
Africa	Eastern Africa	KEN	KEN.33_1	Narok	2000	NA	Outbreak associated	buffalo	2	0	0	ELISA	IgG	Britch 2013
Africa	Eastern Africa	KEN	KEN.39_1	Taita Taveta	2000	NA	Outbreak associated	buffalo	10	0	0	ELISA	IgG	Britch 2013
Africa	Eastern Africa	KEN	KEN.7_1	Garissa	2000	NA	Outbreak associated	camels	13	1	0.0769231	ELISA	IgG	Britch 2013
Africa	Eastern Africa	KEN	KEN.20_1	Laikipia	2004	NA	No	buffalo	49	0	0	ELISA	IgG	Britch 2013
Africa	Eastern Africa	KEN	KEN.10_1	Kajiado	2006	NA	Outbreak associated	ruminants	94	4	0.0425532	ELISA	IgG	Britch 2013
Africa	Eastern Africa	KEN	NA	NA	2007	NA	Outbreak associated	buffalo	26	4	0.153846	ELISA	IgG	Bird 2008
Africa	Eastern Africa	KEN	NA	NA	2007	NA	Outbreak associated	camels	110	23	0.209091	ELISA	IgG	Bird 2008
Africa	Eastern Africa	KEN	NA	NA	2007	NA	Outbreak associated	cattle	1226	114	0.0929853	ELISA	IgG	Bird 2008
Africa	Eastern Africa	KEN	NA	NA	2007	NA	Outbreak associated	goats	1181	23	0.019475	ELISA	IgG	Bird 2008
Africa	Eastern Africa	KEN	NA	NA	2007	NA	Outbreak associated	sheep	641	65	0.101404	ELISA	IgG	Bird 2008
Africa	Eastern Africa	KEN	NA	NA	2007	NA	Outbreak associated	wildlife	66	3	0.0454545	ELISA	IgG	Bird 2008
Africa	Eastern Africa	KEN	KEN.20_1	Laikipia	2007	NA	Outbreak associated	buffalo	111	9	0.0810811	ELISA	IgG	Britch 2013
Africa	Eastern Africa	KEN	KEN.20_1	Laikipia	2007	NA	Outbreak associated	ruminants	13	0	0	ELISA	IgG	Britch 2013
Africa	Eastern Africa	KEN	KEN.31_1	Nakuru	2007	NA	Outbreak associated	buffalo	27	11	0.407407	ELISA	IgG	Britch 2013
Africa	Eastern Africa	KEN	KEN.31_1	Nakuru	2007	NA	Outbreak associated	ruminants	37	7	0.189189	ELISA	IgG	Britch 2013
Africa	Eastern Africa	KEN	KEN.33_1	Narok	2007	NA	Outbreak associated	buffalo	25	14	0.56	ELISA	IgG	Britch 2013
Africa	Eastern Africa	KEN	KEN.33_1	Narok	2007	NA	Outbreak associated	ruminants	58	39	0.672414	ELISA	IgG	Britch 2013
Africa	Eastern Africa	KEN	KEN.9_1	Isiolo	2007	NA	Outbreak associated	camels	28	16	0.571429	ELISA	IgG	Britch 2013
Africa	Eastern Africa	KEN	NA	NA	2007	NA	Outbreak associated	buffalo	167	0	0	VNT	IgM_IgG	Evans 2008
Africa	Eastern Africa	KEN	NA	NA	2007	NA	Outbreak associated	wildlife	83	21	0.253012	VNT	IgM_IgG	Evans 2008
Africa	Eastern Africa	KEN	KEN.24_1	Mandera	2008	NA	Outbreak associated	ruminants	14	0	0	ELISA	IgG	Britch 2013
Africa	Eastern Africa	KEN	KEN.25_1	Marsabit	2008	NA	Outbreak associated	buffalo	2	0	0	ELISA	IgG	Britch 2013
Africa	Eastern Africa	KEN	KEN.25_1	Marsabit	2008	NA	Outbreak associated	ruminants	4	0	0	ELISA	IgG	Britch 2013
Africa	Eastern Africa	KEN	KEN.26_1	Meru	2008	NA	Outbreak associated	ruminants	13	2	0.153846	ELISA	IgG	Britch 2013
Africa	Eastern Africa	KEN	KEN.26_1	Meru	2008	NA	Outbreak associated	buffalo	61	1	0.0163934	ELISA	IgG	Britch 2013
Africa	Eastern Africa	KEN	KEN.39_1	Taita Taveta	2008	NA	Outbreak associated	buffalo	89	9	0.101124	ELISA	IgG	Britch 2013
Africa	Eastern Africa	KEN	KEN.39_1	Taita Taveta	2008	NA	Outbreak associated	ruminants	14	1	0.0714286	ELISA	IgG	Britch 2013
Africa	Eastern Africa	KEN	KEN.40_1	Tana River	2008	NA	Outbreak associated	buffalo	40	2	0.05	ELISA	IgG	Britch 2013
Africa	Eastern Africa	KEN	KEN.46_1	Wajir	2008	NA	Outbreak associated	ruminants	29	1	0.0344828	ELISA	IgG	Britch 2013
Africa	Eastern Africa	KEN	KEN.7_1	Garissa	2008	NA	Outbreak associated	ruminants	37	0	0	ELISA	IgG	Britch 2013
Africa	Eastern Africa	KEN	NA	NA	2008	NA	Outbreak associated	ruminants	22	1	0.0454545	ELISA	IgG	Britch 2013
Africa	Eastern Africa	KEN	KEN.18_1, KEN.39_1	Kitui, Taita Taveta	2008	2015	Outbreak associated	wildlife	27	4	0.148148	ELISA	IgG	Lwande 2015
Africa	Eastern Africa	KEN	KEN.20_1	Laikipia	2008	2015	Outbreak associated	wildlife	16	2	0.125	ELISA	IgG	Lwande 2015
Africa	Eastern Africa	KEN	KEN.31_1	Nakuru	2008	2015	Outbreak associated	wildlife	29	0	0	ELISA	IgG	Lwande 2015
Africa	Eastern Africa	KEN	KEN.33_1	Narok	2008	2015	Outbreak associated	wildlife	135	24	0.177778	ELISA	IgG	Lwande 2015
Africa	Eastern Africa	KEN	KEN.7_1	Garissa	2008	2015	Outbreak associated	wildlife	88	6	0.0681818	ELISA	IgG	Lwande 2015
Africa	Eastern Africa	KEN	KEN.26_1	Meru	2009	NA	No	ruminants	29	1	0.0344828	ELISA	IgG	Britch 2013
Africa	Eastern Africa	KEN	KEN.46_1	Wajir	2009	NA	No	ruminants	2	0	0	ELISA	IgG	Britch 2013
Africa	Eastern Africa	KEN	KEN.7_1	Garissa	2009	NA	No	ruminants	2	0	0	ELISA	IgG	Britch 2013
Africa	Eastern Africa	KEN	KEN.1_1	Baringo	2009	NA	No	goats	98	19	0.193878	ELISA	IgG	Lichoti 2014
Africa	Eastern Africa	KEN	KEN.1_1	Baringo	2009	NA	No	sheep	154	16	0.103896	ELISA	IgG	Lichoti 2014
Africa	Eastern Africa	KEN	KEN.7_1	Garissa	2009	NA	No	goats	200	2	0.01	ELISA	IgG	Lichoti 2014
Africa	Eastern Africa	KEN	KEN.7_1	Garissa	2009	NA	No	sheep	67	6	0.0895522	ELISA	IgG	Lichoti 2014
Africa	Eastern Africa	KEN	KEN.1_1	Baringo	2010	NA	No	goats	153	21	0.137255	ELISA	IgG	Lichoti 2014
Africa	Eastern Africa	KEN	KEN.1_1	Baringo	2010	NA	No	sheep	216	18	0.0833333	ELISA	IgG	Lichoti 2014
Africa	Eastern Africa	KEN	KEN.31_1	Nakuru	2010	NA	No	goats	141	1	0.0070922	ELISA	IgG	Lichoti 2014
Africa	Eastern Africa	KEN	KEN.31_1	Nakuru	2010	NA	No	sheep	177	5	0.0282486	ELISA	IgG	Lichoti 2014
Africa	Eastern Africa	KEN	KEN.7_1	Garissa	2010	NA	No	goats	510	38	0.0745098	ELISA	IgG	Lichoti 2014
Africa	Eastern Africa	KEN	KEN.7_1	Garissa	2010	NA	No	sheep	176	42	0.238636	ELISA	IgG	Lichoti 2014
Africa	Eastern Africa	KEN	KEN.1_1	Baringo	2011	NA	No	goats	170	12	0.0705882	ELISA	IgG	Lichoti 2014
Africa	Eastern Africa	KEN	KEN.1_1	Baringo	2011	NA	No	sheep	256	17	0.0664062	ELISA	IgG	Lichoti 2014
Africa	Eastern Africa	KEN	KEN.31_1	Nakuru	2011	NA	No	goats	141	3	0.0212766	ELISA	IgG	Lichoti 2014
Africa	Eastern Africa	KEN	KEN.31_1	Nakuru	2011	NA	No	sheep	177	4	0.0225989	ELISA	IgG	Lichoti 2014
Africa	Eastern Africa	KEN	KEN.1_1	Baringo	2012	NA	No	goats	98	13	0.132653	ELISA	IgG	Lichoti 2014
Africa	Eastern Africa	KEN	KEN.1_1	Baringo	2012	NA	No	sheep	102	8	0.0784314	ELISA	IgG	Lichoti 2014
Africa	Eastern Africa	KEN	KEN.7_1	Garissa	2012	NA	No	goats	139	1	0.00719424	ELISA	IgG	Lichoti 2014
Africa	Eastern Africa	KEN	KEN.7_1	Garissa	2012	NA	No	sheep	67	4	0.0597015	ELISA	IgG	Lichoti 2014
Africa	Eastern Africa	KEN	KEN.7_1	Garissa	2012	2013	No	cattle	1396	183	0.131089	ELISA	IgG	Owange 2014
Africa	Eastern Africa	KEN	KEN.40_1	Tana River	2013	2014	Outbreak associated	cattle	450	117	0.26	ELISA	IgG	Bett 2019
Africa	Eastern Africa	KEN	KEN.40_1	Tana River	2013	2014	Outbreak associated	goats	924	224	0.242424	ELISA	IgG	Bett 2019
Africa	Eastern Africa	KEN	KEN.40_1	Tana River	2013	2014	Outbreak associated	sheep	558	150	0.268817	ELISA	IgG	Bett 2019
Africa	Eastern Africa	KEN	KEN.7_1	Garissa	2013	NA	No	cattle	12	4	0.333333	ELISA	IgG	Nanyingi 2017
Africa	Eastern Africa	KEN	KEN.7_1	Garissa	2013	NA	No	goats	271	70	0.258303	ELISA	IgG	Nanyingi 2017
Africa	Eastern Africa	KEN	KEN.7_1	Garissa	2013	NA	No	sheep	87	28	0.321839	ELISA	IgG	Nanyingi 2017
Africa	Eastern Africa	KEN	KEN.40_1	Tana River	2014	2015	Outbreak associated	goats	182	16	0.0879121	ELISA	IgG	Mbotha 2018
Africa	Eastern Africa	KEN	KEN.40_1	Tana River	2014	2015	Outbreak associated	sheep	65	5	0.0769231	ELISA	IgG	Mbotha 2018
Africa	Eastern Africa	KEN	KEN.4_1	Busia	2017	NA	No	cattle	983	14	0.0142421	ELISA	IgG	Fèvre 2017
Africa	Northern Africa	LBY	LBY.12_1	Benghazi	2015	2016	No	cattle	24	0	0	ELISA	IgM_IgG	Mahmoud 2018
Africa	Northern Africa	LBY	LBY.12_1	Benghazi	2015	2016	No	goats, sheep	134	0	0	ELISA	IgM_IgG	Mahmoud 2018
Africa	Northern Africa	LBY	LBY.17_1	Nalut	2015	2016	No	goats, sheep	60	0	0	ELISA	IgM_IgG	Mahmoud 2018
Africa	Northern Africa	LBY	LBY.18_1	Sabha	2015	2016	No	goats, sheep	48	0	0	ELISA	IgM_IgG	Mahmoud 2018
Africa	Northern Africa	LBY	LBY.2_1	Al Jabal al Akhdar	2015	2016	No	cattle	21	0	0	ELISA	IgM_IgG	Mahmoud 2018
Africa	Northern Africa	LBY	LBY.2_1	Al Jabal al Akhdar	2015	2016	No	goats, sheep	29	0	0	ELISA	IgM_IgG	Mahmoud 2018
Africa	Northern Africa	LBY	LBY.3_1	Al Jabal al Gharbi	2015	2016	No	goats, sheep	100	0	0	ELISA	IgM_IgG	Mahmoud 2018
Africa	Northern Africa	LBY	LBY.7_1	Al Marj	2015	2016	No	goats, sheep	61	0	0	ELISA	IgM_IgG	Mahmoud 2018
Africa	Northern Africa	LBY	LBY.7_1	Al Marj	2015	2016	No	cattle	29	0	0	ELISA	IgM_IgG	Mahmoud 2018
Africa	Northern Africa	LBY	LBY.8_1	Al Marqqb	2015	2016	No	cattle	70	0	0	ELISA	IgM_IgG	Mahmoud 2018
Africa	Northern Africa	LBY	LBY.9_1	Ajdabiya	2015	2016	No	cattle	10	0	0	ELISA	IgM_IgG	Mahmoud 2018
Africa	Northern Africa	LBY	LBY.9_1	Ajdabiya	2015	2016	No	goats, sheep	88	0	0	ELISA	IgM_IgG	Mahmoud 2018
Africa	Northern Africa	LBY	LBY.13_1	Al Qubbah	2015	2016	No	cattle	7	0	0	ELISA	IgM_IgG	Mahmoud 2018
Africa	Northern Africa	LBY	LBY.13_1	Al Qubbah	2015	2016	No	goats, sheep	25	0	0	ELISA	IgM_IgG	Mahmoud 2018
Africa	Northern Africa	LBY	LBY.3_1	Mizdah	2015	2016	No	goats, sheep	10	0	0	ELISA	IgM_IgG	Mahmoud 2018
Africa	Northern Africa	LBY	LBY.3_1	Yafran-Juda	2015	2016	No	cattle	10	0	0	ELISA	IgM_IgG	Mahmoud 2018
Africa	Northern Africa	LBY	LBY.3_1	Yafran-Juda	2015	2016	No	goats, sheep	131	0	0	ELISA	IgM_IgG	Mahmoud 2018
Africa	Northern Africa	MAR	MAR.6_1	Guelmim - Es-Semara	2009	NA	No	camels	2	0	0	ELISA	IgG	El-Harrak 2011
Africa	Eastern Africa	MDG	MDG.2_1	Antsiranana	1977	1987	No	wildlife	150	NA	0	Unknown	Unknown	Fontenille 1988
Africa	Eastern Africa	MDG	NA	NA	1990	NA	Outbreak associated	cattle	38	17	0.447368	IFA	Unknown	Morvan 1991
Africa	Eastern Africa	MDG	NA	NA	1991	NA	Outbreak associated	cattle	172	57	0.331395	ELISA	IgM	Morvan 1992 (1)
Africa	Eastern Africa	MDG	MDG.1_1	Antananarivo	1991	NA	Outbreak associated	cattle	994	264	0.265594	ELISA	IgM	Morvan 1992 (2)
Africa	Eastern Africa	MDG	NA	NA	2008	NA	Outbreak associated	ruminants	989	33	0.033367	ELISA	IgM	Jeanmaire 2011
Africa	Eastern Africa	MDG	NA	NA	2008	NA	Outbreak associated	cattle	3437	887	0.258074	ELISA	IgG	Jeanmaire 2011
Africa	Eastern Africa	MDG	NA	NA	2008	NA	Outbreak associated	cattle	3437	9	0.00261856	ELISA	IgM	Jeanmaire 2011
Africa	Eastern Africa	MDG	NA	NA	2008	NA	Outbreak associated	ruminants	989	244	0.246714	ELISA	IgG	Jeanmaire 2011
Africa	Eastern Africa	MDG	MDG.1_1	Antananarivo	2009	NA	Outbreak associated	cattle	894	250	0.279642	ELISA	IgG	Chevalier 2011
Africa	Western Africa	MLI	MLI.1_1	Bamako	2005	2014	No	cattle	19	0	0	ELISA	IgG	Subudhi 2018
Africa	Western Africa	MLI	MLI.2_1	Gao	2005	2014	No	cattle	19	3	0.157895	ELISA	IgG	Subudhi 2018
Africa	Western Africa	MLI	MLI.3_1	Kayes	2005	2014	No	cattle	19	0	0	ELISA	IgG	Subudhi 2018
Africa	Western Africa	MLI	MLI.4_1	Kidal	2005	2014	No	cattle	20	2	0.1	ELISA	IgG	Subudhi 2018
Africa	Western Africa	MLI	MLI.5_1	Koulikoro	2005	2014	No	cattle	54	3	0.0555556	ELISA	IgG	Subudhi 2018
Africa	Western Africa	MLI	MLI.6_1	Mopti	2005	2014	No	cattle	499	18	0.0360721	ELISA	IgG	Subudhi 2018
Africa	Western Africa	MLI	MLI.7_1	Ségou	2005	2014	No	cattle	211	5	0.0236967	ELISA	IgG	Subudhi 2018
Africa	Western Africa	MLI	MLI.8_1	Sikasso	2005	2014	No	cattle	80	0	0	ELISA	IgG	Subudhi 2018
Africa	Western Africa	MLI	MLI.9_1	Timbuktu	2005	2014	No	cattle	20	2	0.1	ELISA	IgG	Subudhi 2018
Africa	Eastern Africa	MOZ	MOZ.11_1	Zambezia	2007	NA	Outbreak associated	goats	377	80	0.212202	ELISA	IgG	Fafetine 2013
Africa	Eastern Africa	MOZ	MOZ.11_1	Zambezia	2007	NA	Outbreak associated	sheep	277	99	0.357401	ELISA	IgG	Fafetine 2013
Africa	Eastern Africa	MOZ	MOZ.11_1	Zambezia	2010	NA	No	goats	449	52	0.115813	ELISA	IgG	Fafetine 2013
Africa	Eastern Africa	MOZ	MOZ.11_1	Zambezia	2010	NA	No	sheep	313	29	0.0926518	ELISA	IgG	Fafetine 2013
Africa	Eastern Africa	MOZ	MOZ.6_1	Maputo	2010	2011	No	ruminants	404	149	0.368812	PRNT	IgM_IgG	Lagerqvist 2013
Africa	Eastern Africa	MOZ	MOZ.11_1	Zambezia	2013	NA	Outbreak associated	sheep	181	80	0.441989	ELISA	IgM_IgG	Blomström 2016
Africa	Eastern Africa	MOZ	MOZ.11_1	Zambezia	2013	NA	Outbreak associated	goats	188	47	0.25	ELISA	IgM_IgG	Blomström 2016
Africa	Eastern Africa	MOZ	KEN.40_1	Cabo Delgado	2013	2014	Outbreak associated	goats	281	7	0.024911	ELISA	IgM_IgG	Moiane 2017
Africa	Eastern Africa	MOZ	KEN.40_1	Gaza	2013	2014	Outbreak associated	goats	223	45	0.201794	ELISA	IgM_IgG	Moiane 2017
Africa	Eastern Africa	MOZ	KEN.40_1	Maputo	2013	2014	Outbreak associated	goats	9	2	0.222222	ELISA	IgM_IgG	Moiane 2017
Africa	Eastern Africa	MOZ	MOZ.2_1	Gaza	2013	2014	Outbreak associated	cattle	749	144	0.192256	ELISA	IgM_IgG	Moiane 2017
Africa	Eastern Africa	MOZ	MOZ.6_1	Maputo	2013	2014	Outbreak associated	cattle	228	68	0.298246	ELISA	IgM_IgG	Moiane 2017
Africa	Eastern Africa	MOZ	MOZ.1_1	Cabo Delgado	2013	2014	Outbreak associated	cattle	31	8	0.258065	ELISA	IgM_IgG	Moiane 2017
Africa	Eastern Africa	MOZ	MOZ.10_1	Tete	2013	2014	Outbreak associated	cattle	30	19	0.633333	ELISA	IgM_IgG	Moiane 2017
Africa	Eastern Africa	MOZ	MOZ.11_1	Gaza	2013	2014	Outbreak associated	sheep	72	13	0.180556	ELISA	IgM_IgG	Moiane 2017
Africa	Eastern Africa	MOZ	MOZ.11_1	Maputo	2013	2014	Outbreak associated	sheep	13	3	0.230769	ELISA	IgM_IgG	Moiane 2017
Africa	Eastern Africa	MOZ	MOZ.11_1	Tete	2013	2014	Outbreak associated	goats	129	5	0.0387597	ELISA	IgM_IgG	Moiane 2017
Africa	Eastern Africa	MOZ	MOZ.3_1	Inhambane	2013	2014	Outbreak associated	goats	241	43	0.178423	ELISA	IgM_IgG	Moiane 2017
Africa	Eastern Africa	MOZ	MOZ.8_1	Niassa	2013	2014	Outbreak associated	goats	234	3	0.0128205	ELISA	IgM_IgG	Moiane 2017
Africa	Eastern Africa	MOZ	MOZ.9_1	Sofala	2013	2014	Outbreak associated	cattle	543	350	0.644567	ELISA	IgM_IgG	Moiane 2017
Africa	Eastern Africa	MOZ	MOZ.9_1	Sofala	2013	2014	Outbreak associated	buffalo	47	18	0.382979	ELISA	IgM_IgG	Moiane 2017
Africa	Eastern Africa	MOZ	MOZ.10_1	Tete	2013	2014	Outbreak associated	buffalo	22	3	0.136364	ELISA	IgM_IgG	Moiane 2017
Africa	Eastern Africa	MOZ	MOZ.2_1	Gaza	2014	NA	Outbreak associated	ruminants	39	5	0.128205	ELISA	IgM	Fafetine 2016
Africa	Eastern Africa	MOZ	MOZ.6_1	Maputo	2014	NA	Outbreak associated	ruminants	88	49	0.556818	ELISA	IgG	Fafetine 2016
Africa	Western Africa	MRT	MRT.3_1	Brakna	1982	NA	No	cattle, goats, sheep	48	2	0.0416667	ELISA	IgG	Ksiazek 1989
Africa	Western Africa	MRT	NA	NA	1984	NA	No	goats, sheep	345	3	0.00869565	Unknown	IgG	Jouan 1988
Africa	Western Africa	MRT	NA	NA	1984	NA	No	cattle	25	2	0.08	IFA	IgM_IgG	Saluzzo 1985
Africa	Western Africa	MRT	NA	NA	1984	NA	No	rodents	56	0	0	IFA	IgM_IgG	Saluzzo 1985
Africa	Western Africa	MRT	MRT.11_1	Tagant	1984	1985	No	horses, sheep	195	17	0.0871795	IFA	IgM_IgG	Saluzzo 1987
Africa	Western Africa	MRT	MRT.13_1	Trarza	1984	1985	No	cattle, horses, sheep	365	4	0.0109589	IFA	IgM_IgG	Saluzzo 1987
Africa	Western Africa	MRT	MRT.2_1	Assaba	1984	1985	No	cattle, horses	105	18	0.171429	IFA	IgM_IgG	Saluzzo 1987
Africa	Western Africa	MRT	MRT.5_1	Gorgol	1984	1985	No	horses, sheep	96	6	0.0625	IFA	IgM_IgG	Saluzzo 1987
Africa	Western Africa	MRT	MRT.6_1	Guidimaka	1984	1985	No	cattle, horses, sheep	150	20	0.133333	IFA	IgM_IgG	Saluzzo 1987
Africa	Western Africa	MRT	MRT.8_1	Hodh el Gharbi	1984	1985	No	cattle, horses, sheep	153	26	0.169935	IFA	IgM_IgG	Saluzzo 1987
Africa	Western Africa	MRT	NA	NA	1986	NA	No	goats	262	42	0.160305	IFA, PRNT	IgM_IgG	Saluzzo 1987 (2)
Africa	Western Africa	MRT	NA	NA	1986	NA	No	sheep	84	12	0.142857	IFA, PRNT	IgM_IgG	Saluzzo 1987 (2)
Africa	Western Africa	MRT	NA	NA	1986	NA	No	cattle	62	8	0.129032	IFA, PRNT	IgM_IgG	Saluzzo 1987 (2)
Africa	Western Africa	MRT	NA	NA	1986	NA	No	camels	58	19	0.327586	IFA, PRNT	IgM_IgG	Saluzzo 1987 (2)
Africa	Western Africa	MRT	MRT.13_1	Trarza	1988	NA	Outbreak associated	sheep	128	86	0.671875	ELISA	IgG	Ksiazek 1989
Africa	Western Africa	MRT	MRT.13_1	Trarza	1988	NA	Outbreak associated	cattle	17	13	0.764706	ELISA	IgG	Ksiazek 1989
Africa	Western Africa	MRT	MRT.13_1	Trarza	1988	NA	Outbreak associated	goats	327	199	0.608563	ELISA	IgG	Ksiazek 1989
Africa	Western Africa	MRT	MRT.13_1	Trarza	1988	NA	Outbreak associated	ruminants	134	10	0.0746269	ELISA	IgM	Lancelot 1988
Africa	Western Africa	MRT	MRT.2_1	Assaba	1988	NA	Outbreak associated	ruminants	198	37	0.186869	ELISA	IgM	Lancelot 1988
Africa	Western Africa	MRT	MRT.3_1	Brakna	1988	NA	Outbreak associated	ruminants	42	4	0.0952381	ELISA	IgM	Lancelot 1988
Africa	Western Africa	MRT	MRT.5_1	Gorgol	1988	NA	Outbreak associated	ruminants	136	44	0.323529	ELISA	IgM	Lancelot 1988
Africa	Western Africa	MRT	MRT.6_1	Guidimaka	1988	NA	Outbreak associated	ruminants	74	2	0.027027	ELISA	IgM	Lancelot 1988
Africa	Western Africa	MRT	MRT.8_1	Hodh el Gharbi	1988	NA	Outbreak associated	ruminants	265	11	0.0415094	ELISA	IgM	Lancelot 1988
Africa	Western Africa	MRT	MRT.2_1 Assaba, MRT.3_1,Brakna,MRT.13_1	Assaba, Brakna,Trarza	2003	NA	Outbreak associated	ruminants	54	25	0.462963	ELISA	IgM	Faye 2007
Africa	Western Africa	MRT	MRT.1_1	Adrar	2010	NA	Outbreak associated	camels	10	9	0.9	ELISA	IgG	Jäckel 2013
Africa	Western Africa	MRT	MRT.1_1	Adrar	2010	NA	Outbreak associated	ruminants	42	32	0.761905	ELISA	IgG	Jäckel 2013
Africa	Western Africa	MRT	MRT.10_1	Nouakchott	2010	NA	Outbreak associated	cattle	1	0	0	ELISA	IgG	Jäckel 2013
Africa	Western Africa	MRT	MRT.10_1	Nouakchott	2010	NA	Outbreak associated	ruminants	7	1	0.142857	ELISA	IgG	Jäckel 2013
Africa	Western Africa	MRT	MRT.13_1	Trarza	2010	NA	Outbreak associated	cattle	6	1	0.166667	ELISA	IgG	Jäckel 2013
Africa	Western Africa	MRT	MRT.13_1	Trarza	2010	NA	Outbreak associated	ruminants	2	0	0	ELISA	IgG	Jäckel 2013
Africa	Western Africa	MRT	MRT.2_1	Assaba	2010	NA	Outbreak associated	cattle	1	0	0	ELISA	IgG	Jäckel 2013
Africa	Western Africa	MRT	MRT.3_1	Brakna	2010	NA	Outbreak associated	camels	3	1	0.333333	ELISA	IgG	Jäckel 2013
Africa	Western Africa	MRT	MRT.4_1	Dakhlet Nouadhibou	2010	NA	Outbreak associated	camels	39	16	0.410256	ELISA	IgG	Jäckel 2013
Africa	Western Africa	MRT	MRT.5_1	Gorgol	2010	NA	Outbreak associated	camels	10	2	0.2	ELISA	IgG	Jäckel 2013
Africa	Western Africa	MRT	MRT.5_1	Gorgol	2010	NA	Outbreak associated	ruminants	2	0	0	ELISA	IgG	Jäckel 2013
Africa	Western Africa	MRT	MRT.9_1	Inchiri	2010	NA	Outbreak associated	ruminants	40	31	0.775	ELISA	IgG	Jäckel 2013
Africa	Western Africa	MRT	NA	NA	2012	2013	Outbreak associated	camels	81	24	0.296296	ELISA	IgG	Rissmann 2016
Africa	Western Africa	MRT	NA	NA	2012	2013	Outbreak associated	cattle	488	73	0.14959	ELISA	IgG	Rissmann 2016
Africa	Western Africa	MRT	NA	NA	2012	2013	Outbreak associated	ruminants	497	81	0.162978	ELISA	IgG	Rissmann 2016
Africa	Eastern Africa	MYT	MYT.1_1	Acoua	2007	2008	Outbreak associated	cattle	6	0	0	ELISA	IgG	Cêtre-Sossah 2012
Africa	Eastern Africa	MYT	MYT.10_1	Koungou	2007	2008	Outbreak associated	cattle	10	0	0	ELISA	IgG	Cêtre-Sossah 2012
Africa	Eastern Africa	MYT	MYT.11_1	M'tsangamouji	2007	2008	Outbreak associated	cattle	21	6	0.285714	ELISA	IgG	Cêtre-Sossah 2012
Africa	Eastern Africa	MYT	MYT.12_1	Mamoudzou	2007	2008	Outbreak associated	cattle	28	0	0	ELISA	IgG	Cêtre-Sossah 2012
Africa	Eastern Africa	MYT	MYT.14_1	Ouangani	2007	2008	Outbreak associated	cattle	45	4	0.0888889	ELISA	IgG	Cêtre-Sossah 2012
Africa	Eastern Africa	MYT	MYT.16_1	Sada	2007	2008	Outbreak associated	cattle	20	0	0	ELISA	IgG	Cêtre-Sossah 2012
Africa	Eastern Africa	MYT	MYT.17_1	Tsingoni	2007	2008	Outbreak associated	cattle	60	5	0.0833333	ELISA	IgG	Cêtre-Sossah 2012
Africa	Eastern Africa	MYT	MYT.2_1	Bandraboua	2007	2008	Outbreak associated	cattle	31	5	0.16129	ELISA	IgG	Cêtre-Sossah 2012
Africa	Eastern Africa	MYT	MYT.3_1	Bandrele	2007	2008	Outbreak associated	cattle	6	0	0	ELISA	IgG	Cêtre-Sossah 2012
Africa	Eastern Africa	MYT	MYT.4_1	Boueni	2007	2008	Outbreak associated	cattle	1	0	0	ELISA	IgG	Cêtre-Sossah 2012
Africa	Eastern Africa	MYT	MYT.5_1	Chiconi	2007	2008	Outbreak associated	cattle	9	0	0	ELISA	IgG	Cêtre-Sossah 2012
Africa	Eastern Africa	MYT	MYT.6_1	Chirongui	2007	2008	Outbreak associated	cattle	5	2	0.4	ELISA	IgG	Cêtre-Sossah 2012
Africa	Eastern Africa	MYT	MYT.7_1	Dembeni	2007	2008	Outbreak associated	cattle	32	7	0.21875	ELISA	IgG	Cêtre-Sossah 2012
Africa	Eastern Africa	MYT	MYT.8_1	Dzaoudzi	2007	2008	Outbreak associated	cattle	1	0	0	ELISA	IgG	Cêtre-Sossah 2012
Africa	Eastern Africa	MYT	MYT.9_1	Kani-Keli	2007	2008	Outbreak associated	cattle	26	3	0.115385	ELISA	IgG	Cêtre-Sossah 2012
Africa	Eastern Africa	MYT	NA	NA	2011	NA	Outbreak associated	ruminants	422	145	0.343602	ELISA	IgG	Lernout 2013
Africa	Eastern Africa	MYT	NA	NA	2018	2019	Outbreak associated	ruminants	493	19	0.0385396	ELISA	IgG	Metras 2020
Africa	Southern Africa	NAM	NA	NA	1987	1997	No	wildlife	32	0	0	ELISA	IgG	Fisher 2000
Africa	Western Africa	NER	NER.6_1	Tahoua	1984	NA	No	ruminants	418	9	0.0215311	ELISA	IgG	Mariner 1995
Africa	Western Africa	NER	NER.1_1	Agadez	1984	1985	No	horses, sheep	295	8	0.0271186	IFA	IgM_IgG	Saluzzo 1987
Africa	Western Africa	NER	NER.2_1	Diffa	1984	1985	No	horses	111	2	0.018018	IFA	IgM_IgG	Saluzzo 1987
Africa	Western Africa	NER	NER.3_1	Dosso	1984	1985	No	horses, sheep	145	2	0.0137931	IFA	IgM_IgG	Saluzzo 1987
Africa	Western Africa	NER	NER.4_1	Maradi	1984	1985	No	horses, sheep	241	7	0.0290456	IFA	IgM_IgG	Saluzzo 1987
Africa	Western Africa	NER	NER.5_1	Niamey	1984	1985	No	horses, sheep	263	5	0.0190114	IFA	IgM_IgG	Saluzzo 1987
Africa	Western Africa	NER	NER.8_1	Zinder	1984	1985	No	horses, sheep	145	9	0.062069	IFA	IgM_IgG	Saluzzo 1987
Africa	Western Africa	NER	NER.5_1	Niamey	1985	NA	No	cattle	732	84	0.114754	ELISA	IgG	Mariner 1995
Africa	Western Africa	NER	NER.1_1	Agadez	1987	NA	No	camels	174	46	0.264368	ELISA	IgG	Mariner 1995
Africa	Western Africa	NER	NER.2_1,NER.4_1	Diffa, Maradi	1987	NA	No	cattle	226	25	0.110619	ELISA	IgG	Mariner 1995
Africa	Western Africa	NER	NER.5_1	Niamey	1987	NA	No	camels	38	15	0.394737	ELISA	IgG	Mariner 1995
Africa	Western Africa	NER	NER.5_1	Niamey	1987	NA	No	goats	126	34	0.269841	ELISA	IgG	Mariner 1995
Africa	Western Africa	NER	NER.5_1	Niamey	1987	NA	No	sheep	145	44	0.303448	ELISA	IgG	Mariner 1995
Africa	Western Africa	NER	NER.7_1	Tillabéry	1987	NA	No	sheep	69	19	0.275362	ELISA	IgG	Mariner 1995
Africa	Western Africa	NER	NER.1_1	Agadez	1988	NA	No	camels	141	62	0.439716	ELISA	IgG	Mariner 1995
Africa	Western Africa	NER	NER.4_1	Maradi	1988	NA	No	goats	98	0	0	ELISA	IgG	Mariner 1995
Africa	Western Africa	NER	NER.6_1	Tahoua	1988	NA	No	cattle	96	4	0.0416667	ELISA	IgG	Mariner 1995
Africa	Western Africa	NER	NER.6_1	Tahoua	1988	NA	No	sheep	57	10	0.175439	ELISA	IgG	Mariner 1995
Africa	Western Africa	NER	NER.7_1	Tillabéry	1988	NA	No	cattle	67	5	0.0746269	ELISA	IgG	Mariner 1995
Africa	Western Africa	NER	NER.8_1	Zinder	1988	NA	No	cattle	80	3	0.0375	ELISA	IgG	Mariner 1995
Africa	Western Africa	NGA	NGA.9_1	Cross River	1986	NA	No	cattle	87	16	0.183908	HI, PRNT	IgM_IgG	Olaleye 1996
Africa	Western Africa	NGA	NGA.2_1	Adamawa	1987	NA	No	cattle	60	19	0.316667	HI, PRNT	IgM_IgG	Olaleye 1996
Africa	Western Africa	NGA	NGA.25_1	Lagos	1987	NA	No	horses	51	5	0.0980392	HI, PRNT	IgM_IgG	Olaleye 1996
Africa	Western Africa	NGA	NGA.28_1	Ogun	1987	NA	No	cattle	78	9	0.115385	HI, PRNT	IgM_IgG	Olaleye 1996
Africa	Western Africa	NGA	NGA.31_1	Oyo	1987	NA	No	cattle	166	7	0.0421687	HI, PRNT	IgM_IgG	Olaleye 1996
Africa	Western Africa	NGA	NGA.31_1	Oyo	1987	NA	No	goats	62	1	0.016129	HI, PRNT	IgM_IgG	Olaleye 1996
Africa	Western Africa	NGA	NGA.31_1	Oyo	1987	NA	No	sheep	120	6	0.05	HI, PRNT	IgM_IgG	Olaleye 1996
Africa	Western Africa	NGA	NGA.8_1	Borno	1987	NA	No	camels	157	3	0.0191083	HI, PRNT	IgM_IgG	Olaleye 1996
Africa	Western Africa	NGA	NGA.8_1	Borno	1987	NA	No	goats	53	10	0.188679	HI, PRNT	IgM_IgG	Olaleye 1996
Africa	Western Africa	NGA	NGA.8_1	Borno	1987	NA	No	sheep	56	25	0.446429	HI, PRNT	IgM_IgG	Olaleye 1996
Africa	Western Africa	NGA	NGA.15_1	Federal Capital Territory	1988	NA	No	cattle	15	3	0.2	HI, PRNT	IgM_IgG	Olaleye 1996
Africa	Western Africa	NGA	NGA.20_1	Kano	1988	NA	No	cattle	50	2	0.04	HI, PRNT	IgM_IgG	Olaleye 1996
Africa	Western Africa	NGA	NGA.20_1	Kano	1988	NA	No	goats	60	4	0.0666667	HI, PRNT	IgM_IgG	Olaleye 1996
Africa	Western Africa	NGA	NGA.20_1	Kano	1988	NA	No	sheep	45	8	0.177778	HI, PRNT	IgM_IgG	Olaleye 1996
Africa	Western Africa	NGA	NGA.24_1	Kwara	1988	NA	No	sheep	96	12	0.125	HI, PRNT	IgM_IgG	Olaleye 1996
Africa	Western Africa	NGA	NGA.30_1	Osun	1988	NA	No	cattle	51	0	0	HI, PRNT	IgM_IgG	Olaleye 1996
Africa	Western Africa	NGA	NGA.30_1	Osun	1988	NA	No	goats	35	0	0	HI, PRNT	IgM_IgG	Olaleye 1996
Africa	Western Africa	NGA	NGA.30_1	Osun	1988	NA	No	sheep	36	0	0	HI, PRNT	IgM_IgG	Olaleye 1996
Africa	Western Africa	NGA	NGA.31_1	Oyo	1988	NA	No	cattle	261	21	0.0804598	HI, PRNT	IgM_IgG	Olaleye 1996
Africa	Western Africa	NGA	NGA.31_1	Oyo	1988	NA	No	goats	273	34	0.124542	HI, PRNT	IgM_IgG	Olaleye 1996
Africa	Western Africa	NGA	NGA.31_1	Oyo	1988	NA	No	pigs	100	0	0	HI, PRNT	IgM_IgG	Olaleye 1996
Africa	Western Africa	NGA	NGA.31_1	Oyo	1988	NA	No	sheep	225	53	0.235556	HI, PRNT	IgM_IgG	Olaleye 1996
Africa	Western Africa	NGA	NGA.20_1	Kano	1989	NA	No	camels	23	3	0.130435	HI, PRNT	IgM_IgG	Olaleye 1996
Africa	Western Africa	NGA	NGA.20_1	Kano	1989	NA	No	goats	56	7	0.125	HI, PRNT	IgM_IgG	Olaleye 1996
Africa	Western Africa	NGA	NGA.20_1	Kano	1989	NA	No	sheep	20	8	0.4	HI, PRNT	IgM_IgG	Olaleye 1996
Africa	Western Africa	NGA	NGA.25_1	Lagos	1989	NA	No	cattle	19	3	0.157895	HI, PRNT	IgM_IgG	Olaleye 1996
Africa	Western Africa	NGA	NGA.19_1	Kaduna	2016	NA	No	sheep	200	9	0.045	ELISA	IgG	Adamu 2020
Africa	Western Africa	NGA	NGA.27_1	Niger	2017	2018	Outbreak associated	cattle	107	6	0.0560748	ELISA	IgM	Alhaji 2020
Africa	Western Africa	NGA	NGA.31_1	Oyo	2017	NA	Outbreak associated	cattle, goats, sheep	290	2	0.00689655	ELISA	IgM	Opayele 2019
NA	NA	POL	TBD	Eastern	2013	NA	No	cattle	543	0	0	ELISA	IgG	Bazanow 2018
NA	NA	POL	TBD	Southern	2013	NA	No	cattle	59	0	0	ELISA	IgG	Bazanow 2018
NA	NA	POL	TBD	Central	2018	NA	No	cattle	43	0	0	ELISA	IgG	Bazanow 2018
NA	NA	POL	TBD	Eastern	2018	NA	No	cattle	235	0	0	ELISA	IgG	Bazanow 2018
NA	NA	POL	TBD	Northern	2018	NA	No	cattle	43	0	0	ELISA	IgG	Bazanow 2018
NA	NA	POL	TBD	Northwestern	2018	NA	No	cattle	22	0	0	ELISA	IgG	Bazanow 2018
NA	NA	POL	TBD	Southern	2018	NA	No	cattle	19	0	0	ELISA	IgG	Bazanow 2018
NA	NA	POL	TBD	Southwestern	2018	NA	No	cattle	9	0	0	ELISA	IgG	Bazanow 2018
Africa	Eastern Africa	RWA	RWA.1_1	Amajyaruguru	2012	2013	Outbreak associated	cattle	91	9	0.0989011	ELISA	IgG	Umuhoza 2017
Africa	Eastern Africa	RWA	RWA.2_1	Amajyepfo	2012	2013	Outbreak associated	cattle	97	14	0.14433	ELISA	IgG	Umuhoza 2017
Africa	Eastern Africa	RWA	RWA.3_1	Iburasirazuba	2012	2013	Outbreak associated	cattle	407	77	0.189189	ELISA	IgG	Umuhoza 2017
Asia	Western Asia	SAU	NA	NA	2007	NA	No	camels	2472	5	0.00202265	Unknown	Unknown	Al-Afaleq 2007
Asia	Western Asia	SAU	NA	NA	2007	NA	No	camels	29	0	0	ELISA	IgG	Al-Qabati 2010
Asia	Western Asia	SAU	NA	NA	2007	NA	No	cattle	242	0	0	ELISA	IgG	Al-Qabati 2010
Asia	Western Asia	SAU	NA	NA	2007	NA	No	goats	102	0	0	ELISA	IgG	Al-Qabati 2010
Asia	Western Asia	SAU	NA	NA	2007	NA	No	sheep	225	2	0.00888889	ELISA	IgG	Al-Qabati 2010
Asia	Western Asia	SAU	EGY.16_1	Ash Sharqiyah	2007	NA	No	goats, sheep	118	0	0	VNT	IgM_IgG	Boshra 2015
Asia	Western Asia	SAU	SAU.10_1	Jizan	2009	NA	No	goats	40	18	0.45	ELISA	IgG	Mohamed 2011
Asia	Western Asia	SAU	SAU.10_1	Jizan	2009	NA	No	sheep	50	36	0.72	ELISA	IgG	Mohamed 2011
Asia	Western Asia	SAU	SAU.11_1	Makkah	2009	NA	No	sheep	30	12	0.4	ELISA	IgG	Mohamed 2011
Asia	Western Asia	SAU	SAU.11_1	Makkah	2011	NA	Outbreak associated	ruminants	126	17	0.134921	ELISA	IgM_IgG	Mohamed 2014
Asia	Western Asia	SAU	SAU.7_1	Ar Riyad	2013	2014	No	goats, sheep	509	1	0.00196464	VNT	IgM_IgG	Boshra 2015
Asia	Western Asia	SAU	SAU.1_1	`Asir	2014	NA	No	goats, sheep	58	1	0.0172414	VNT	IgM_IgG	Boshra 2015
Asia	Western Asia	SAU	SAU.5_1	Medina	2016	2017	No	goats	187	22	0.117647	ELISA	IgM_IgG	Shabana 2020
Asia	Western Asia	SAU	SAU.5_1	Medina	2016	2017	No	sheep	360	25	0.0694444	ELISA	IgM_IgG	Shabana 2020
Asia	Western Asia	SAU	NA	NA	NA	NA	No	camels	408	0	0	ELISA	IgM_IgG	Al-Afaleq 2012
Asia	Western Asia	SAU	NA	NA	NA	NA	No	cattle	610	0	0	ELISA	IgG	Al-Afaleq 2012
Asia	Western Asia	SAU	NA	NA	NA	NA	No	goats	963	3	0.00311526	ELISA	IgG	Al-Afaleq 2012
Asia	Western Asia	SAU	NA	NA	NA	NA	No	sheep	1499	4	0.00266845	ELISA	IgG	Al-Afaleq 2012
Africa	Northern Africa	SDN	SDN.1_1	Al Jazirah	1979	1983	All	camels	38	3	0.0789474	AGP	IgM_IgG	Eisa 1984
Africa	Northern Africa	SDN	SDN.1_1	Al Jazirah	1979	1983	All	cattle	30	16	0.533333	AGP	IgM_IgG	Eisa 1984
Africa	Northern Africa	SDN	SDN.12_1	River Nile	1979	1983	All	cattle	20	4	0.2	AGP	IgM_IgG	Eisa 1984
Africa	Northern Africa	SDN	SDN.12_1	River Nile	1979	1983	All	donkeys	25	1	0.04	AGP	IgM_IgG	Eisa 1984
Africa	Northern Africa	SDN	SDN.12_1	River Nile	1979	1983	All	goats	10	3	0.3	AGP	IgM_IgG	Eisa 1984
Africa	Northern Africa	SDN	SDN.12_1	River Nile	1979	1983	All	sheep	100	37	0.37	AGP	IgM_IgG	Eisa 1984
Africa	Northern Africa	SDN	SDN.13_1	Sennar	1979	1983	All	cattle	20	11	0.55	AGP	IgM_IgG	Eisa 1984
Africa	Northern Africa	SDN	SDN.13_1	Sennar	1979	1983	All	sheep	72	37	0.513889	AGP	IgM_IgG	Eisa 1984
Africa	Northern Africa	SDN	SDN.14_1	South Darfur	1979	1983	All	goats	14	0	0	AGP	IgM_IgG	Eisa 1984
Africa	Northern Africa	SDN	SDN.14_1	South Darfur	1979	1983	All	horses	16	0	0	AGP	IgM_IgG	Eisa 1984
Africa	Northern Africa	SDN	SDN.14_1	South Darfur	1979	1983	All	sheep	12	0	0	AGP	IgM_IgG	Eisa 1984
Africa	Northern Africa	SDN	SDN.15_1	South Kurdufan	1979	1983	All	sheep	6	3	0.5	AGP	IgM_IgG	Eisa 1984
Africa	Northern Africa	SDN	SDN.4_1	Central Darfur	1979	1983	All	goats	16	0	0	AGP	IgM_IgG	Eisa 1984
Africa	Northern Africa	SDN	SDN.5_1	East Darfur	1979	1983	All	goats	16	0	0	AGP	IgM_IgG	Eisa 1984
Africa	Northern Africa	SDN	SDN.6_1	Kassala	1979	1983	All	goats	37	2	0.0540541	AGP	IgM_IgG	Eisa 1984
Africa	Northern Africa	SDN	SDN.6_1	Kassala	1979	1983	All	sheep	15	5	0.333333	AGP	IgM_IgG	Eisa 1984
Africa	Northern Africa	SDN	SDN.7_1	Khartoum	1979	1983	All	cattle	50	20	0.4	AGP	IgM_IgG	Eisa 1984
Africa	Northern Africa	SDN	SDN.7_1	Khartoum	1979	1983	All	sheep	155	46	0.296774	AGP	IgM_IgG	Eisa 1984
Africa	Northern Africa	SDN	SDN.9_1	North Kurdufan	1979	1983	All	cattle	20	7	0.35	AGP	IgM_IgG	Eisa 1984
Africa	Northern Africa	SDN	SDN.9_1	North Kurdufan	1979	1983	All	sheep	16	0	0	AGP	IgM_IgG	Eisa 1984
Africa	Northern Africa	SDN	NA	NA	2009	NA	Outbreak associated	sheep	160	101	0.63125	ELISA	IgG	Mohamed 2011
Africa	Northern Africa	SDN	NA	NA	2014	2015	No	camels	60	8	0.133333	ELISA	IgG	Abdallah 2016
Africa	Northern Africa	SDN	SDN.7_1	Khartoum	2014	2015	No	camels	180	15	0.0833333	ELISA	IgG	Abdallah 2016
Africa	Northern Africa	SDN	NA	NA	2017	NA	No	camels	120	20	0.166667	ELISA	IgG	El Bahgy 2018
Africa	Western Africa	SEN	SEN.10_1	Saint-Louis	1982	NA	No	cattle, goats, sheep	23	0	0	ELISA	IgG	Ksiazek 1989
Africa	Western Africa	SEN	SEN.10_1	Saint-Louis	1983	NA	No	cattle, goats, sheep	63	2	0.031746	ELISA	IgG	Ksiazek 1989
Africa	Western Africa	SEN	NA	NA	1984	1985	No	cattle, horses, sheep	311	8	0.0257235	IFA	IgM_IgG	Saluzzo 1987
Africa	Western Africa	SEN	SEN.10_1	Saint-Louis	1984	1985	No	cattle, horses, sheep	331	9	0.0271903	IFA	IgM_IgG	Saluzzo 1987
Africa	Western Africa	SEN	SEN.13_1	Thiès	1986	NA	Outbreak associated	cattle, goats, sheep	46	0	0	ELISA	IgG	Ksiazek 1989
Africa	Western Africa	SEN	SEN.10_1	Saint-Louis	1987	NA	Outbreak associated	cattle, goats, sheep	87	74	0.850575	ELISA	IgG	Ksiazek 1989
Africa	Western Africa	SEN	SEN.13_1	Thiès	1987	NA	Outbreak associated	cattle, goats, sheep	83	0	0	ELISA	IgG	Ksiazek 1989
Africa	Western Africa	SEN	SEN.13_1	Thiès	1988	NA	Outbreak associated	goats	19	1	0.0526316	ELISA	IgG	Ksiazek 1989
Africa	Western Africa	SEN	SEN.13_1	Thiès	1988	NA	Outbreak associated	sheep	10	0	0	ELISA	IgG	Ksiazek 1989
Africa	Western Africa	SEN	SEN.9_1,SEN.10_1	Matam, Saint-Louis	1988	NA	Outbreak associated	ruminants	634	138	0.217666	ELISA	IgG	Thigone 1992
Africa	Western Africa	SEN	SEN.9_1	Matam	1989	NA	Outbreak associated	sheep	375	113	0.301333	Unknown	IgG	Wilson 1994
Africa	Western Africa	SEN	NA	NA	1990	NA	No	ruminants	1225	211	0.172245	ELISA	IgG	Thiongane 1994
Africa	Western Africa	SEN	NA	NA	1991	NA	No	sheep	600	37	0.0616667	ELISA	IgG	Zeller 1995 (1)
Africa	Western Africa	SEN	SEN.13_1	Thiès	1992	NA	No	cattle	48	0	0	ELISA	IgG	Zeller 1997
Africa	Western Africa	SEN	SEN.13_1	Thiès	1992	NA	No	sheep	14	0	0	ELISA	IgG	Zeller 1997
Africa	Western Africa	SEN	SEN.8_1	Louga	1992	NA	No	goats, sheep	220	7	0.0318182	ELISA	IgG	Zeller 1997
Africa	Western Africa	SEN	SEN.13_1	Thiès	1993	NA	No	cattle	39	0	0	ELISA	IgG	Zeller 1997
Africa	Western Africa	SEN	SEN.13_1	Thiès	1993	NA	No	sheep	8	0	0	ELISA	IgG	Zeller 1997
Africa	Western Africa	SEN	SEN.8_1	Louga	1993	NA	No	goats, sheep	320	11	0.034375	ELISA	IgG	Zeller 1997
Africa	Western Africa	SEN	SEN.8_1	Louga	1994	NA	Outbreak associated	goats, sheep	320	18	0.05625	ELISA	IgG	Zeller 1997
Africa	Western Africa	SEN	SEN.1_1	Dakar	1996	1998	Outbreak associated	rodents	18	1	0.0555556	VNT	IgM_IgG	Gora 2000
Africa	Western Africa	SEN	SEN.10_1	Saint-Louis	1996	1998	Outbreak associated	rodents	73	7	0.0958904	VNT	IgM_IgG	Gora 2000
Africa	Western Africa	SEN	SEN.13_1	Thiès	1996	1998	Outbreak associated	rodents	86	3	0.0348837	VNT	IgM_IgG	Gora 2000
Africa	Western Africa	SEN	SEN.4_1	Kaffrine	1996	1998	Outbreak associated	rodents	13	0	0	VNT	IgM_IgG	Gora 2000
Africa	Western Africa	SEN	SEN.6_1	Kédougou	1996	1998	Outbreak associated	rodents	62	0	0	VNT	IgM_IgG	Gora 2000
Africa	Western Africa	SEN	SEN.8_1	Louga	1996	1998	Outbreak associated	rodents	38	0	0	VNT	IgM_IgG	Gora 2000
Africa	Western Africa	SEN	SEN.8_1	Louga	2003	NA	Outbreak associated	ruminants	610	3	0.491803	VNT	IgM_IgG	Chevalier 2005
Africa	Western Africa	SEN	SEN.8_1	Louga	2004	NA	Outbreak associated	sheep	260	7	2.69231	VNT	IgM_IgG	Chevalier 2009
Africa	Western Africa	SEN	SEN.13_1	Thiès	2013	2014	Outbreak associated	goats, sheep	40	30	0.75	ELISA	IgG	Sow 2016
Africa	Western Africa	SEN	SEN.6_1	Kédougou	2013	2014	Outbreak associated	cattle, goats, sheep	97	25	0.257732	ELISA	IgG	Sow 2016
Africa	Western Africa	SEN	SEN.9_1	Matam	2015	2016	Outbreak associated	cattle	70	10	0.142857	ELISA	IgG	Durand 2020
Africa	Western Africa	SEN	SEN.9_1	Matam	2015	2016	Outbreak associated	goats	215	33	0.153488	ELISA	IgG	Durand 2020
Africa	Western Africa	SEN	SEN.9_1	Matam	2015	2016	Outbreak associated	sheep	597	73	0.122278	ELISA	IgG	Durand 2020
Africa	Eastern Africa	SOM	NA	NA	1997	1998	Outbreak associated	camels	94	69	0.734043	VNT	IgM_IgG	Paweska 2005
Africa	Eastern Africa	SOM	NA	NA	1997	1998	Outbreak associated	cattle	12	3	0.25	VNT	IgM_IgG	Paweska 2005
Africa	Eastern Africa	SOM	NA	NA	1997	1998	Outbreak associated	goats	39	19	0.487179	VNT	IgM_IgG	Paweska 2005
Africa	Eastern Africa	SOM	NA	NA	1997	1998	Outbreak associated	sheep	33	8	0.242424	VNT	IgM_IgG	Paweska 2005
Africa	Eastern Africa	SOM	SOM.1_1,SOM.13_1,SOM.16_1,SOM.17_1,SOM.18_1	Awdal, Sanaag, Sool, Togdheer, Woqooyi Galbeed	2001	NA	No	ruminants	4570	90	0.0196937	ELISA	IgG	Soumare 2006
Africa	Eastern Africa	SOM	SOM.4_1,SOM.11_1,SOM.12_1	Bari, Mudug, Nugaal	2003	NA	No	ruminants	4050	206	0.0508642	ELISA	IgG	Soumare 2006
Africa	Eastern Africa	SOM	NA	NA	2009	NA	No	goats	180	54	0.3	ELISA	IgG	Mohamed 2011
Africa	Eastern Africa	SOM	NA	NA	2009	NA	No	sheep	120	52	0.433333	ELISA	IgG	Mohamed 2011
Africa	Eastern Africa	SSD	SSD.3_1	Jungoli	1979	1983	No	cattle	40	6	0.15	AGP	IgM_IgG	Eisa 1984
Africa	Eastern Africa	SSD	SSD.7_1	Upper Nile	1979	1983	No	cattle	22	3	0.136364	AGP	IgM_IgG	Eisa 1984
Africa	Eastern Africa	SSD	SSD.9_1	West Bahr-al-Ghazal	1979	1983	No	goats	30	22	0.733333	AGP	IgM_IgG	Eisa 1984
Africa	Central Africa	TCD	TCD.1_1	Barh el Ghazel	1967	NA	No	ruminants	1	0	0	Uncertain	IgM_IgG	Maurice 1967
Africa	Central Africa	TCD	TCD.16_1	Moyen-Chari	1967	NA	No	ruminants	8	3	375	Uncertain	IgM_IgG	Maurice 1967
Africa	Central Africa	TCD	TCD.16_1	Moyen-Chari	1967	NA	No	sheep	14	4	0.285714	Uncertain	IgM_IgG	Maurice 1967
Africa	Central Africa	TCD	TCD.17_1	Ouaddaï	1967	NA	No	ruminants	24	11	0.458333	Uncertain	IgM_IgG	Maurice 1967
Africa	Central Africa	TCD	TCD.17_1	Ouaddaï	1967	NA	No	sheep	18	1	0.0555556	Uncertain	IgM_IgG	Maurice 1967
Africa	Central Africa	TCD	TCD.22_1	Ville de N'Djamena	1967	NA	No	sheep	96	7	0.0729167	Uncertain	IgM_IgG	Maurice 1967
Africa	Central Africa	TCD	TCD.9_1	Kanem	1967	NA	No	sheep	23	2	0.0869565	Uncertain	IgM_IgG	Maurice 1967
Africa	Central Africa	TCD	TCD.17_1	Ouaddaï	2002	NA	Outbreak associated	cattle	114	5	0.0438596	ELISA	IgG	Ringot 2004
Africa	Central Africa	TCD	TCD.17_1	Ouaddaï	2002	NA	Outbreak associated	goats	139	12	0.0863309	ELISA	IgG	Ringot 2004
Africa	Central Africa	TCD	TCD.17_1	Ouaddaï	2002	NA	Outbreak associated	sheep	300	32	0.106667	ELISA	IgG	Ringot 2004
Africa	Central Africa	TCD	TCD.10_1	Lac	2010	2011	No	cattle	715	270	0.377622	ELISA	IgG	Abakar 2014
Africa	Central Africa	TCD	TCD.10_1	Lac	2010	2011	No	goats	144	27	0.1875	ELISA	IgG	Abakar 2014
Africa	Central Africa	TCD	TCD.10_1	Lac	2010	2011	No	sheep	65	7	0.107692	ELISA	IgG	Abakar 2014
Africa	Western Africa	TGO	NA	NA	1990	1991	No	sheep	327	7	0.0214067	ELISA	IgG	Zeller 1995 (1)
Africa	Western Africa	TGO	NA	NA	1990	NA	No	cattle	395	37	0.0936709	ELISA	IgG	Zeller 1995 (1)
Africa	Northern Africa	TUN	TUN.10_1	Kebili	2006	2007	No	goats	27	0	0	ELISA	IgG	Ayari-Fakhfakh 2011
Africa	Northern Africa	TUN	TUN.10_1	Kebili	2006	2007	No	sheep	21	0	0	ELISA	IgG	Ayari-Fakhfakh 2011
Africa	Northern Africa	TUN	TUN.14_1	Médenine	2006	2007	No	goats	1	0	0	ELISA	IgG	Ayari-Fakhfakh 2011
Africa	Northern Africa	TUN	TUN.16_1	Nabeul	2006	2007	No	goats	49	0	0	ELISA	IgG	Ayari-Fakhfakh 2011
Africa	Northern Africa	TUN	TUN.16_1	Nabeul	2006	2007	No	sheep	67	0	0	ELISA	IgG	Ayari-Fakhfakh 2011
Africa	Northern Africa	TUN	TUN.20_1	Sousse	2006	2007	No	goats	9	0	0	ELISA	IgG	Ayari-Fakhfakh 2011
Africa	Northern Africa	TUN	TUN.20_1	Sousse	2006	2007	No	sheep	55	0	0	ELISA	IgG	Ayari-Fakhfakh 2011
Africa	Northern Africa	TUN	TUN.4_1	Bizerte	2006	2007	No	sheep	44	0	0	ELISA	IgG	Ayari-Fakhfakh 2011
Africa	Northern Africa	TUN	TUN.8_1	Kairouan	2006	2007	No	goats	33	0	0	ELISA	IgG	Ayari-Fakhfakh 2011
Africa	Northern Africa	TUN	TUN.8_1	Kairouan	2006	2007	No	sheep	76	0	0	ELISA	IgG	Ayari-Fakhfakh 2011
Africa	Northern Africa	TUN	TUN.10_1	Kebili	2016	NA	No	camels	118	0	0	ELISA	IgG	Hassine 2017
Africa	Northern Africa	TUN	TUN.10_1	Kebili	2017	2018	No	camels	264	101	0.382576	ELISA	IgG	Selmi 2020
Africa	Northern Africa	TUN	TUN.20_1	Sousse	2017	2018	No	camels	40	0	0	ELISA	IgG	Selmi 2020
Africa	Northern Africa	TUN	TUN.21_1	Tataouine	2017	2018	No	camels	75	22	0.293333	ELISA	IgG	Selmi 2020
Africa	Northern Africa	TUN	TUN.22_1	Tozeur	2017	2018	No	camels	23	14	0.608696	ELISA	IgG	Selmi 2020
Africa	Northern Africa	TUN	TUN.5_1	Gabès	2017	2018	No	camels	26	25	0.961538	ELISA	IgG	Selmi 2020
Africa	Northern Africa	TUN	TUN.8_1	Kairouan	2017	2018	No	camels	42	0	0	ELISA	IgG	Selmi 2020
Asia	Western Asia	TUR	NA	NA	2005	NA	No	camels	72	1	0.0138889	ELISA	IgM_IgG	Gür 2017
Asia	Western Asia	TUR	TUR.29_1	Elazig	2005	NA	No	water buffalo	8	0	0	ELISA	IgM_IgG	Gür 2017
Asia	Western Asia	TUR	TUR.3_1	Afyon	2005	NA	No	water buffalo	168	10	0.0595238	ELISA	IgM_IgG	Gür 2017
Asia	Western Asia	TUR	TUR.53_1	Konya	2005	NA	No	water buffalo	10	0	0	ELISA	IgM_IgG	Gür 2017
Asia	Western Asia	TUR	TUR.6_1	Amasya	2005	NA	No	water buffalo	80	12	0.15	ELISA	IgM_IgG	Gür 2017
Asia	Western Asia	TUR	TUR.67_1	Samsun	2005	NA	No	water buffalo	69	8	0.115942	ELISA	IgM_IgG	Gür 2017
Asia	Western Asia	TUR	TUR.7_1	Ankara	2005	NA	No	water buffalo	35	5	0.142857	ELISA	IgM_IgG	Gür 2017
Asia	Western Asia	TUR	TUR.72_1	Sivas	2005	NA	No	water buffalo	21	0	0	ELISA	IgM_IgG	Gür 2017
Asia	Western Asia	TUR	TUR.74_1	Tokat	2005	NA	No	water buffalo	19	0	0	ELISA	IgM_IgG	Gür 2017
Asia	Western Asia	TUR	NA	NA	2010	NA	No	buffalo	70	0	0	ELISA	IgM_IgG	Albayrak 2013
Asia	Western Asia	TUR	NA	NA	2010	NA	No	cattle	70	0	0	ELISA	IgM_IgG	Albayrak 2013
Asia	Western Asia	TUR	NA	NA	2010	NA	No	goats	70	0	0	ELISA	IgM_IgG	Albayrak 2013
Asia	Western Asia	TUR	NA	NA	2010	NA	No	horses	70	0	0	ELISA	IgM_IgG	Albayrak 2013
Asia	Western Asia	TUR	NA	NA	2010	NA	No	sheep	70	0	0	ELISA	IgM_IgG	Albayrak 2013
Asia	Western Asia	TUR	TUR.45_1	Kars	2013	2014	No	sheep	460	0	0	ELISA	IgM_IgG	Yilmaz 2015
Africa	Eastern Africa	TZA	NA	NA	1997	1998	Outbreak associated	cattle	47	11	0.234043	VNT	IgM_IgG	Paweska 2005
Africa	Eastern Africa	TZA	NA	NA	1997	1998	Outbreak associated	goats	96	20	0.208333	VNT	IgM_IgG	Paweska 2005
Africa	Eastern Africa	TZA	NA	NA	1997	1998	Outbreak associated	sheep	58	12	0.206897	VNT	IgM_IgG	Paweska 2005
Africa	Eastern Africa	TZA	NA	NA	2010	NA	No	camels	123	41	0.333333	ELISA	IgG	Swai 2014
Africa	Eastern Africa	TZA	TZA.8_1	Kigoma	2011	NA	No	ruminants	411	22	0.053528	ELISA	IgG	Kifaro 2014
Africa	Eastern Africa	TZA	TZA.14_1	Morogoro	2011	NA	No	ruminants	1680	190	0.113095	ELISA	IgG	Sumaye 2013
Africa	Eastern Africa	TZA	TZA.1_1	Arusha	2013	NA	No	cattle	85	30	0.352941	ELISA	IgG	Sindato 2015
Africa	Eastern Africa	TZA	TZA.1_1	Arusha	2013	NA	No	goats	90	33	0.366667	ELISA	IgG	Sindato 2015
Africa	Eastern Africa	TZA	TZA.1_1	Arusha	2013	NA	No	sheep	68	19	0.279412	ELISA	IgG	Sindato 2015
Africa	Eastern Africa	TZA	TZA.12_1	Mara	2013	NA	No	cattle	120	56	0.466667	ELISA	IgG	Sindato 2015
Africa	Eastern Africa	TZA	TZA.12_1	Mara	2013	NA	No	goats	105	43	0.409524	ELISA	IgG	Sindato 2015
Africa	Eastern Africa	TZA	TZA.12_1	Mara	2013	NA	No	sheep	32	4	0.125	ELISA	IgG	Sindato 2015
Africa	Eastern Africa	TZA	TZA.13_1	Mbeya	2013	NA	No	cattle	211	198	0.938389	ELISA	IgG	Sindato 2015
Africa	Eastern Africa	TZA	TZA.13_1	Mbeya	2013	NA	No	goats	14	1	0.0714286	ELISA	IgG	Sindato 2015
Africa	Eastern Africa	TZA	TZA.3_1	Dodoma	2013	NA	No	cattle	124	63	0.508065	ELISA	IgG	Sindato 2015
Africa	Eastern Africa	TZA	TZA.3_1	Dodoma	2013	NA	No	goats	91	34	0.373626	ELISA	IgG	Sindato 2015
Africa	Eastern Africa	TZA	TZA.3_1	Dodoma	2013	NA	No	sheep	29	3	0.103448	ELISA	IgG	Sindato 2015
Africa	Eastern Africa	TZA	TZA.6_1	Kagera	2013	NA	No	cattle	131	74	0.564885	ELISA	IgG	Sindato 2015
Africa	Eastern Africa	TZA	TZA.6_1	Kagera	2013	NA	No	goats	94	38	0.404255	ELISA	IgG	Sindato 2015
Africa	Eastern Africa	TZA	TZA.8_1	Kigoma	2013	NA	No	cattle	85	31	0.364706	ELISA	IgG	Sindato 2015
Africa	Eastern Africa	TZA	TZA.8_1	Kigoma	2013	NA	No	goats	137	81	0.591241	ELISA	IgG	Sindato 2015
Africa	Eastern Africa	TZA	TZA.1_1	Arusha	2014	NA	No	sheep	41	1	0.0243902	ELISA	IgG	Wensman 2015
Africa	Eastern Africa	TZA	TZA.14_1	Morogoro	2014	NA	No	goats	122	16	0.131148	ELISA	IgG	Wensman 2015
Africa	Eastern Africa	TZA	TZA.14_1	Morogoro	2014	NA	No	sheep	127	12	0.0944882	ELISA	IgG	Wensman 2015
Africa	Eastern Africa	TZA	TZA.13_1	Mbeya	2015	2016	No	cattle	147	47	0.319728	ELISA	IgM_IgG	Matiko 2018
Africa	Eastern Africa	TZA	TZA.14_1	Morogoro	2015	2016	No	cattle	209	57	0.272727	ELISA	IgM_IgG	Matiko 2018
Africa	Eastern Africa	TZA	TZA.11_1	Manyara	2015	2016	No	cattle	84	84	1	ELISA	IgM_IgG	Salekwa 2019
Africa	Eastern Africa	TZA	TZA.13_1	Mbeya	2015	2016	No	cattle	87	23	0.264368	ELISA	IgM_IgG	Salekwa 2019
Africa	Eastern Africa	TZA	TZA.25_1	Singida	2015	2016	No	cattle	101	1	0.00990099	ELISA	IgM_IgG	Salekwa 2019
Africa	Eastern Africa	TZA	TZA.3_1	Dodoma	2015	2016	No	cattle	171	10	0.0584795	ELISA	IgM_IgG	Salekwa 2019
Africa	Eastern Africa	UGA	NA	NA	1997	1998	No	goats	237	9	0.0379747	VNT	IgM_IgG	Paweska 2005
Africa	Eastern Africa	UGA	NA	NA	1997	1998	No	sheep	5	0	0	VNT	IgM_IgG	Paweska 2005
Africa	Eastern Africa	UGA	UGA.35_1,UGA.42_1,UGA.43_1,UGA.53_1	Masaka, Mpigi, Mubende, Sembabule	2009	NA	No	goats	1430	136	0.0951049	ELISA	IgG	Magona 2013
Africa	Eastern Africa	UGA	UGA.16_1	Kampala	2011	NA	No	Little epauletted fruit bat	29	0	0	PRNT	IgM_IgG	Kading 2018
Africa	Eastern Africa	UGA	UGA.57_1	Wakiso	2011	NA	No	African strawcolored fruit bat	7	0	0	PRNT	IgM_IgG	Kading 2018
Africa	Eastern Africa	UGA	UGA.57_1	Wakiso	2011	NA	No	Angolan freetailed bat	32	0	0	PRNT	IgM_IgG	Kading 2018
Africa	Eastern Africa	UGA	UGA.57_1	Wakiso	2011	NA	No	Little epauletted fruit bat	1	0	0	PRNT	IgM_IgG	Kading 2018
Africa	Eastern Africa	UGA	UGA.57_1	Wakiso	2011	NA	No	little free-tailed bat	2	0	0	PRNT	IgM_IgG	Kading 2018
Africa	Eastern Africa	UGA	UGA.20_1	Kween	2012	NA	No	Angolan softfurred fruit bat	9	0	0	PRNT	IgM_IgG	Kading 2018
Africa	Eastern Africa	UGA	UGA.20_1	Kween	2012	NA	No	Egyptian rousette	45	0	0	PRNT	IgM_IgG	Kading 2018
Africa	Eastern Africa	UGA	UGA.20_1	Kween	2012	NA	No	Large-eared slitfaced bat	7	0	0	PRNT	IgM_IgG	Kading 2018
Africa	Eastern Africa	UGA	UGA.20_1	Kween	2012	NA	No	Noack's leafnosed bat	3	0	0	PRNT	IgM_IgG	Kading 2018
Africa	Eastern Africa	UGA	UGA.57_1	Wakiso	2012	NA	No	Little epauletted fruit bat	19	0	0	PRNT	IgM_IgG	Kading 2018
Africa	Eastern Africa	UGA	UGA.57_1	Wakiso	2012	NA	No	little free-tailed bat	15	0	0	PRNT	IgM_IgG	Kading 2018
Africa	Eastern Africa	UGA		NA	2012	NA	No	African strawcolored fruit bat	8	0	0	PRNT	IgM_IgG	Kading 2018
Africa	Eastern Africa	UGA	UGA.57_1	Wakiso	2013	NA	No	Little epauletted fruit bat	52	5	0.0961538	PRNT	IgM_IgG	Kading 2018
Africa	Eastern Africa	UGA	UGA.57_1	Wakiso	2013	NA	No	little free-tailed bat	69	0	0	PRNT	IgM_IgG	Kading 2018
Africa	Eastern Africa	UGA		NA	2013	NA	No	Egyptian rousette	54	3	0.0555556	PRNT	IgM_IgG	Kading 2018
Africa	Eastern Africa	UGA	UGA.26_1	Kisoro	2015	NA	No	goats	336	12	0.0357143	ELISA	IgG	Budasha 2018
Africa	Eastern Africa	UGA	UGA.26_1	Kisoro	2016	NA	Outbreak associated	cattle	341	70	0.205279	ELISA	IgG	Budasha 2018
Africa	Eastern Africa	UGA	UGA.26_1	Kisoro	2016	NA	Outbreak associated	sheep	232	22	0.0948276	ELISA	IgG	Budasha 2018
Africa	Eastern Africa	UGA	UGA.12_1	Kabale	2016	NA	Outbreak associated	cattle, goats, sheep	861	111	0.12892	ELISA	IgG	Nyakarahuka 2018
Africa	Eastern Africa	UGA	UGA.11_1	Kabale	2016	NA	Outbreak associated	ruminants	83	8	0.0963855	ELISA	IgG	Shoemaker 2019
Africa	Southern Africa	ZAF	NA	NA	1986	1987	Outbreak associated	rodents	140	9	0.0642857	VNT	IgM_IgG	Pretorius 1997
Africa	Southern Africa	ZAF	NA	NA	1987	1997	All	wildlife	119	0	0	ELISA	IgG	Fisher 2000
Africa	Southern Africa	ZAF	ZAF.2_1	Free state	1987	1997	All	wildlife	13	0	0	ELISA	IgG	Fisher 2000
Africa	Southern Africa	ZAF	ZAF.4_1	KwaZulu-Natal	1987	1997	All	wildlife	50	0	0	ELISA	IgG	Fisher 2000
Africa	Southern Africa	ZAF	NA	NA	1988	1990	No	rodents	171	38	0.222222	VNT	IgM_IgG	Pretorius 1997
Africa	Southern Africa	ZAF	NA	NA	1993	1995	No	wildlife	509	0	0	ELISA	IgG	Barnard 1997
Africa	Southern Africa	ZAF	NA	NA	1999	NA	Outbreak associated	warthog	1	0	0	VNT	IgM_IgG	Lubisi 2020
Africa	Southern Africa	ZAF	NA	NA	2001	2003	No	buffalo	258	53	0.205426	VNT	IgM_IgG	Paweska 2005
Africa	Southern Africa	ZAF	NA	NA	2001	2003	No	cattle	537	0	0	VNT	IgM_IgG	Paweska 2005
Africa	Southern Africa	ZAF	NA	NA	2001	2003	No	sheep	198	0	0	VNT	IgM_IgG	Paweska 2005
Africa	Southern Africa	ZAF	ZAF.5_1	Limpopo	2003	2004	No	buffalo	550	115	0.209091	ELISA	IgG	LaBeaud 2011 (2)
Africa	Southern Africa	ZAF	NA	NA	2006	NA	No	warthog	3	0	0	VNT	IgM_IgG	Lubisi 2020
Africa	Southern Africa	ZAF	ZAF.9_1	Western Cape	2007	NA	No	pigs	102	0	0	VNT	IgM_IgG	Lubisi 2020
Africa	Southern Africa	ZAF	ZAF.5_1	Limpopo	2007	NA	No	ruminants	100	49	0.49	ELISA	IgG	Miller 2011
Africa	Southern Africa	ZAF	NA	NA	2008	2011	Outbreak associated	warthog	9	0	0	VNT	IgM_IgG	Lubisi 2020
Africa	Southern Africa	ZAF	ZAF.1_1	Eastern Cape	2008	NA	Outbreak associated	pigs	128	3	0.0234375	VNT	IgM_IgG	Lubisi 2020
Africa	Southern Africa	ZAF	ZAF.2_1	Free State	2008	NA	Outbreak associated	pigs	92	0	0	VNT	IgM_IgG	Lubisi 2020
Africa	Southern Africa	ZAF	ZAF.3_1	Gauteng	2008	NA	Outbreak associated	pigs	100	0	0	VNT	IgM_IgG	Lubisi 2020
Africa	Southern Africa	ZAF	ZAF.4_1	KwaZulu-Natal	2008	NA	Outbreak associated	pigs	102	1	0.00980392	VNT	IgM_IgG	Lubisi 2020
Africa	Southern Africa	ZAF	ZAF.5_1	Limpopo	2008	NA	Outbreak associated	pigs	145	1	0.00689655	VNT	IgM_IgG	Lubisi 2020
Africa	Southern Africa	ZAF	ZAF.6_1	Mpumalanga	2008	NA	Outbreak associated	pigs	152	0	0	VNT	IgM_IgG	Lubisi 2020
Africa	Southern Africa	ZAF	ZAF.7_1	North West	2008	NA	Outbreak associated	pigs	68	0	0	VNT	IgM_IgG	Lubisi 2020
Africa	Southern Africa	ZAF	ZAF.8_1	Northern Cape	2008	NA	Outbreak associated	pigs	100	0	0	VNT	IgM_IgG	Lubisi 2020
Africa	Southern Africa	ZAF	ZAF.5_1	Limpopo	2008	NA	Outbreak associated	cattle	233	32	0.137339	ELISA	IgG	Mapaco 2012
Africa	Southern Africa	ZAF	ZAF.5_1	Limpopo	2008	NA	Outbreak associated	sheep	73	1	0.0136986	ELISA	IgG	Mapaco 2012
Africa	Southern Africa	ZAF	ZAF.1_1	Eastern Cape	2009	NA	Outbreak associated	pigs	303	3	0.00990099	VNT	IgM_IgG	Lubisi 2020
Africa	Southern Africa	ZAF	ZAF.2_1	Free State	2009	NA	Outbreak associated	pigs	184	3	0.0163043	VNT	IgM_IgG	Lubisi 2020
Africa	Southern Africa	ZAF	ZAF.3_1	Gauteng	2009	NA	Outbreak associated	pigs	300	0	0	VNT	IgM_IgG	Lubisi 2020
Africa	Southern Africa	ZAF	ZAF.4_1	KwaZulu-Natal	2009	NA	Outbreak associated	pigs	302	0	0	VNT	IgM_IgG	Lubisi 2020
Africa	Southern Africa	ZAF	ZAF.5_1	Limpopo	2009	NA	Outbreak associated	pigs	380	9	0.0236842	VNT	IgM_IgG	Lubisi 2020
Africa	Southern Africa	ZAF	ZAF.6_1	Mpumalanga	2009	NA	Outbreak associated	pigs	283	0	0	VNT	IgM_IgG	Lubisi 2020
Africa	Southern Africa	ZAF	ZAF.7_1	North West	2009	NA	Outbreak associated	pigs	284	0	0	VNT	IgM_IgG	Lubisi 2020
Africa	Southern Africa	ZAF	ZAF.8_1	Northern Cape	2009	NA	Outbreak associated	pigs	230	2	0.00869565	VNT	IgM_IgG	Lubisi 2020
Africa	Southern Africa	ZAF	ZAF.9_1	Western Cape	2009	NA	Outbreak associated	pigs	92	0	0	VNT	IgM_IgG	Lubisi 2020
Africa	Southern Africa	ZAF	ZAF.1_1	Eastern Cape	2012	2015	Outbreak associated	pigs	104	0	0	VNT	IgM_IgG	Lubisi 2020
Africa	Southern Africa	ZAF	ZAF.2_1	Free State	2012	2015	Outbreak associated	pigs	99	0	0	VNT	IgM_IgG	Lubisi 2020
Africa	Southern Africa	ZAF	ZAF.3_1	Gauteng	2012	2015	Outbreak associated	pigs	92	0	0	VNT	IgM_IgG	Lubisi 2020
Africa	Southern Africa	ZAF	ZAF.4_1	KwaZulu-Natal	2012	2015	Outbreak associated	pigs	54	1	0.0185185	VNT	IgM_IgG	Lubisi 2020
Africa	Southern Africa	ZAF	ZAF.5_1	Limpopo	2012	2015	Outbreak associated	pigs	50	1	0.02	VNT	IgM_IgG	Lubisi 2020
Africa	Southern Africa	ZAF	ZAF.6_1	Mpumalanga	2012	2015	Outbreak associated	pigs	48	0	0	VNT	IgM_IgG	Lubisi 2020
Africa	Southern Africa	ZAF	ZAF.7_1	North West	2012	2015	Outbreak associated	pigs	51	1	0.0196078	VNT	IgM_IgG	Lubisi 2020
Africa	Southern Africa	ZAF	ZAF.8_1	Northern Cape	2012	2015	Outbreak associated	pigs	93	0	0	VNT	IgM_IgG	Lubisi 2020
Africa	Southern Africa	ZAF	ZAF.9_1	Western Cape	2012	2015	Outbreak associated	pigs	46	1	0.0217391	VNT	IgM_IgG	Lubisi 2020
Africa	Southern Africa	ZAF	ZAF.6_1	Mpumalanga	2013	NA	No	cattle	184	1	0.00543478	ELISA	IgG	Adesiyun 2020
Africa	Southern Africa	ZAF	ZAF.5_1	Limpopo	2013	NA	No	cattle	248	15	0.0604839	ELISA	IgG	Fagbo 2014
Africa	Southern Africa	ZAF	NA	NA	2013	2016	No	warthog	75	2	0.0266667	VNT	IgM_IgG	Lubisi 2020
Africa	Southern Africa	ZAF	ZAF.4_1	KwaZulu-Natal	2013	2016	No	warthog	19	0	0	VNT	IgM_IgG	Lubisi 2020
Africa	Southern Africa	ZAF	ZAF.2_1,ZAF.8_1	Free State, Northern Cape	2015	2016	No	goats	523	56	0.107075	ELISA	IgG	Ngoshe 2020
Africa	Southern Africa	ZAF	ZAF.8_1	Northern Cape	2015	2016	No	cattle	977	311	0.318321	ELISA	IgG	Ngoshe 2020
Africa	Southern Africa	ZAF	ZAF.8_1	Northern Cape	2015	2016	No	sheep	1549	255	0.164622	ELISA	IgG	Ngoshe 2020
Africa	Southern Africa	ZAF	ZAF.4_1	KwaZulu-Natal	2016	NA	No	cattle	423	144	0.340426	ELISA	IgG	Van den Bergh 2019
Africa	Southern Africa	ZAF	ZAF.4_1	KwaZulu-Natal	2016	NA	No	goats	104	33	0.317308	ELISA	IgG	Van den Bergh 2019
Africa	Southern Africa	ZAF	ZAF.4_1	KwaZulu-Natal	2016	2018	Outbreak associated	nyala, impala	326	114	0.349693	VNT	IgM_IgG	Van den Bergh 2020
Africa	Eastern Africa	ZMB	ZMB.9_1	Southern	1982	NA	No	cattle	59	2	0.0338983	IFA, VNT	IgM_IgG	Davies 1992
Africa	Eastern Africa	ZMB	ZMB.9_1	Southern	1983	NA	No	cattle	143	2	0.013986	IFA, VNT	IgM_IgG	Davies 1992
Africa	Eastern Africa	ZMB	ZMB.9_1	Southern	1984	NA	No	cattle	208	3	0.0144231	IFA, VNT	IgM_IgG	Davies 1992
Africa	Eastern Africa	ZMB	ZMB.9_1	Southern	1985	NA	Outbreak associated	cattle	80	3	0.0375	IFA, VNT	IgM_IgG	Davies 1992
Africa	Eastern Africa	ZMB	ZMB.9_1	Southern	1986	NA	Outbreak associated	cattle	149	32	0.214765	IFA, VNT	IgM_IgG	Davies 1992
Africa	Eastern Africa	ZMB	ZMB.9_1	Southern	1991	NA	No	cattle	217	30	0.138249	ELISA	IgG	Ghirotti 1991
Africa	Eastern Africa	ZWE	ZWE.6_1	Mashonaland West	1955	1956	Outbreak associated	cattle	21	7	0.333333	VNT	IgM_IgG	Shone 1958
Africa	Eastern Africa	ZWE	ZWE.7_1	Masvingo	1955	1956	Outbreak associated	cattle	237	15	0.0632911	VNT	IgM_IgG	Shone 1958
Africa	Eastern Africa	ZWE	NA	NA	1989	1995	Outbreak associated	buffalo	541	34	0.0628466	ELISA	IgG	Anderson 1998
Africa	Eastern Africa	ZWE	NA	NA	1989	1995	Outbreak associated	ruminants	2423	33	0.0136195	ELISA	IgG	Anderson 1998
Africa	Eastern Africa	ZWE	ZWE.5_1	Mashonaland East	2008	NA	No	cattle	52	4	0.0769231	ELISA	IgG	Caron 2013
Africa	Eastern Africa	ZWE	ZWE.7_1	Masvingo	2008	NA	No	buffalo	38	2	0.0526316	ELISA	IgG	Caron 2013
Africa	Eastern Africa	ZWE	ZWE.7_1	Masvingo	2008	NA	No	cattle	130	18	0.138462	ELISA	IgG	Caron 2013
Africa	Eastern Africa	ZWE	ZWE.7_1	Masvingo	2014	2016	No	buffalo	111	13	0.117117	ELISA	IgM_IgG	Ndengu 2020
Africa	Eastern Africa	ZWE	ZWE.7_1	Masvingo	2014	2016	No	cattle	1011	17	0.016815	ELISA	IgM_IgG	Ndengu 2020
Africa	Eastern Africa	ZWE	ZWE.7_1	Masvingo	2014	2016	No	impala	32	0	0	ELISA	IgM_IgG	Ndengu 2020
Africa	Eastern Africa	ZWE	ZWE.7_1	Masvingo	2014	2016	No	kudu	18	0	0	ELISA	IgM_IgG	Ndengu 2020
