# Supplementary material for: Over 100 Years of Rift Valley Fever: A Patchwork of Data on Pathogen Spread and Spillover
Source: Pathogens. 2021 Jun 5;10(6):708. doi: 10.3390/pathogens10060708 (PMC8227530; doi:10.3390/pathogens10060708)
Supplement: Supplementary file 1 [file pathogens-10-00708-s001.zip › Supplemental Table S3.xlsx]

## Sheet: Supplemental Table 3
Seropositivity in ruminants
Expontiated model coefficients (adjusted odds ratios)
Covariates		aOR	95%CI (low)	95%CI (high)
(Intercept)		4.46103e-06	2.4745e-07	8.00132e-05
Region	Central v. Eastern Africa	0.753504	0.703025	0.8069
	Northern v. Eastern Africa	1.04215	0.991952	1.09475
	Southern v. Eastern Africa	1.28245	1.20015	1.36952
	Western v. Eastern Africa	0.634313	0.462931	0.84726
	Southern Asia v. Eastern Africa	0.992496	0.942037	1.04542
	Western Asia v. Eastern Africa	0.33943	0.300187	0.382317
Year (10 year time steps)		1.05208	1.03708	1.06732
Outbreak associated v. No outbreak		2.1765	2.10101	2.2548
