# Supplementary material for: Over 100 Years of Rift Valley Fever: A Patchwork of Data on Pathogen Spread and Spillover
Source: Pathogens. 2021 Jun 5;10(6):708. doi: 10.3390/pathogens10060708 (PMC8227530; doi:10.3390/pathogens10060708)
Supplement: Supplementary file 1 [file pathogens-10-00708-s001.zip › Supplemental Table S4.xlsx]

## Sheet: Supplemental Table 5
Seropositivity in all animals
Expontiated model coefficients (adjusted odds ratios)
Covariates		aOR	95%CI (low)	95%CI (high)
(Intercept)		3.98426e-07	2.30044e-08	6.86711e-06
Region	Middle v. Eastern Africa	0.75067	0.700478	0.803752
	Northern v. Eastern Africa	1.08249	1.03123	1.13618
	Southern v. Eastern Africa	0.703518	0.660964	0.748314
	Western v. Eastern Africa	0.614925	0.448814	0.821294
	Southern Asia v. Eastern Africa	0.914312	0.868319	0.962544
	Western Asia v. Eastern Africa	0.321492	0.284376	0.36204
Year (10 year time steps)		1.06505	1.05007	1.08027
Outbreak associated v. No outbreak		2.00459	1.9365	2.07514
