# Supplementary material for: Over 100 Years of Rift Valley Fever: A Patchwork of Data on Pathogen Spread and Spillover
Source: Pathogens. 2021 Jun 5;10(6):708. doi: 10.3390/pathogens10060708 (PMC8227530; doi:10.3390/pathogens10060708)
Supplement: Supplementary file 1 [file pathogens-10-00708-s001.zip › Supplemental Table S6.xlsx]

## Sheet: Supplemental Table 5
Seropositivity in ruminants, with ADM1-level information
Expontiated model coefficients (adjusted odds ratios)
Covariates		aOR	95%CI (low)	95%CI (high)
(Intercept)		0.00205638	2.12531e-05	0.196531
Region	Central v. Eastern Africa	1.0255	0.95056	1.10535
	Northern v. Eastern Africa	0.62797	0.575803	0.684335
	Southern v. Eastern Africa	1.59706	1.48811	1.71303
	Western v. Eastern Africa	0.56197	0.409863	0.751213
	Southern Asia v. Eastern Africa	1.16137	1.08571	1.2419
	Western Asia v. Eastern Africa	0.599308	0.527824	0.677885
Year (10 year time steps)		1.02086	0.99794	1.04437
Outbreak associated at ADM1 v. No outbreak in the ADM1		3.0208	2.86189	3.18807
