# Supplementary material for: Over 100 Years of Rift Valley Fever: A Patchwork of Data on Pathogen Spread and Spillover
Source: Pathogens. 2021 Jun 5;10(6):708. doi: 10.3390/pathogens10060708 (PMC8227530; doi:10.3390/pathogens10060708)
Supplement: Supplementary file 1 [file pathogens-10-00708-s001.zip › Supplemental Table S7.xlsx]

## Sheet: Supplemental Table 4
Seropositivity in selected species
Expontiated model coefficients (adjusted odds ratios)
Covariates		aOR	95%CI (low)	95%CI (high)
(Intercept)		1.37695e-06	5.34909e-08	3.50286e-05
Region	Central v. Eastern Africa	0.62212	0.578726	0.668208
	Northern v. Eastern Africa	0.787727	0.742489	0.835605
	Southern v. Eastern Africa	0.994655	0.923801	1.0702
	Western v. Eastern Africa	0.114398	0.0407479	0.248779
	Southern Asia v. Eastern Africa	0.856938	0.803605	0.913534
	Western Asia v. Eastern Africa	0.240605	0.20751	0.277812
Year (10 year time steps)		1.05835	1.04143	1.0756
Outbreak associated v. No outbreak		2.99228	2.77284	3.23
Species	Buffalo v. Sheep	1.47334	1.24569	1.73472
	Camels v. Sheep	1.8041	1.60432	2.02629
	Cattle v. Sheep	1.47107	1.3724	1.57746
	Goats v. Sheep	1.2398	1.13504	1.35387
Spp x Outbreak	Outbreak x Buffalo	0.419466	0.33688	0.522747
	Outbreak x Camels	0.485881	0.404553	0.582938
	Outbreak x Cattle	0.48185	0.439237	0.528507
	Outbreak x Goats	0.493197	0.437553	0.555854
